# Supplementary material for: Antimicrobial susceptibilities and comparative whole genome analysis of two isolates of the probiotic bacterium Lactiplantibacillus plantarum, strain ATCC 202195
Source: Sci Rep. 2021 Aug 5;11:15893. doi: 10.1038/s41598-021-94997-6 (PMC8342526; doi:10.1038/s41598-021-94997-6)
Supplement: Supplementary file 3 — Supplementary Information. [file 41598_2021_94997_MOESM3_ESM.xlsx]

## Sheet: Supplemental Appendix
Supplemental appendix
Title: Antimicrobial susceptibilities and comparative whole genome analysis of two isolates of the probiotic bacterium Lactiplantibacillus plantarum, strain ATCC 202195
Authors: Lisa G. Pell , Rachael G. Horne, Stuart Huntley, Hafizur Rahman, Sanchita Kar, Mohammad Shahidul Islam, Kara C. Evans, Samir K. Saha, Aaron Campigotto, Shaun K. Morris, Daniel E. Roth, Philip M. Sherman

## Sheet: Supplemental Table 1.
Supplemental Table 1. Antimicrobial susceptibility and minimum inhibitory concentrations of L. plantarum ATCC 202195TM-A from E-testing
Antimicrobials	E-test Interpretations
	L. plantarum ATCC 201295TM-A
	MIC (ug/ml)	CLSI	EFSA	EUCAST
Penicillin	4	S	-	-
Ceftriaxone	1	-	-	-
Erythromycin	0.25	S	S	IE
Vancomycin	≥256	R	-	R
Chloramphenicol	4	-	S	S
Ciprofloxacin	≥32	-	-	-
Gentamicin	1	-	S	-
Tetracycline	8	-	S	-
Clinical breakpoint interpretations were categorized as susceptible ("S"), intermediate ("I"), resistant ("R"), no interpretive criteria available "("-“), Insufficient evidence ("IE")

## Sheet: Supplemental Table 2.
Supplemental Table 2. Lactobacillus Genomes Accession Information Included in Pan-Genome Analysis
#Organism Name	Organism Groups	Strain	BioSample	BioProject	Assembly	Level	Size(Mb)	GC%	Replicons	WGS	Scaffolds	CDS	Release Date	GenBank FTP	RefSeq FTP
Lactiplantibacillus plantarum	Bacteria;Terrabacteria group;Firmicutes	SK151	SAMN09373895	PRJNA474785	GCA_003269405.1	Complete	3.23125	44.6	chromosome:NZ_CP030105.1/CP030105.1		1	2894	2018-06-28T00:00:00Z	ftp://ftp.ncbi.nlm.nih.gov/genomes/all/GCA/003/269/405/GCA_003269405.1_ASM326940v1	ftp://ftp.ncbi.nlm.nih.gov/genomes/all/GCF/003/269/405/GCF_003269405.1_ASM326940v1
Lactiplantibacillus plantarum	Bacteria;Terrabacteria group;Firmicutes	DSM 20174	SAMN11357169	PRJNA531377	GCA_014131735.1	Complete	3.25015	44.4829	chromosome:NZ_CP039121.1/CP039121.1; plasmid p256:NZ_CP039122.1/CP039122.1		2	2921	2020-08-10T00:00:00Z	ftp://ftp.ncbi.nlm.nih.gov/genomes/all/GCA/014/131/735/GCA_014131735.1_ASM1413173v1	ftp://ftp.ncbi.nlm.nih.gov/genomes/all/GCF/014/131/735/GCF_014131735.1_ASM1413173v1
Lactiplantibacillus plantarum subsp. argentoratensis	Bacteria;Terrabacteria group;Firmicutes	DSM 16365	SAMN10174878	PRJNA494615	GCA_003641165.1	Complete	3.35034	44.9383	chromosome:NZ_CP032751.1/CP032751.1; plasmid unnamed1:NZ_CP032752.1/CP032752.1; plasmid unnamed2:NZ_CP032753.1/CP032753.1; plasmid unnamed3:NZ_CP032754.1/CP032754.1; plasmid unnamed4:NZ_CP032755.1/CP032755.1; plasmid unnamed5:NZ_CP032756.1/CP032756.1		6	2999	2018-10-15T00:00:00Z	ftp://ftp.ncbi.nlm.nih.gov/genomes/all/GCA/003/641/165/GCA_003641165.1_ASM364116v1	ftp://ftp.ncbi.nlm.nih.gov/genomes/all/GCF/003/641/165/GCF_003641165.1_ASM364116v1
Lactiplantibacillus plantarum	Bacteria;Terrabacteria group;Firmicutes	UNQLp11	SAMN09692902	PRJNA481980	GCA_004730965.1	Complete	3.53493	44.2	chromosome:NZ_CP031140.1/CP031140.1		1	3164	2019-04-08T00:00:00Z	ftp://ftp.ncbi.nlm.nih.gov/genomes/all/GCA/004/730/965/GCA_004730965.1_ASM473096v1	ftp://ftp.ncbi.nlm.nih.gov/genomes/all/GCF/004/730/965/GCF_004730965.1_ASM473096v1
Lactiplantibacillus plantarum	Bacteria;Terrabacteria group;Firmicutes	DF	SAMN04346870	PRJNA306257	GCA_001704335.1	Complete	3.69731	44.0684	chromosome:NZ_CP013753.1/CP013753.1; plasmid unnamed1:NZ_CP013754.1/CP013754.1; plasmid unnamed2:NZ_CP013755.1/CP013755.1; plasmid unnamed3:NZ_CP013756.1/CP013756.1		4	3385	2016-08-12T00:00:00Z	ftp://ftp.ncbi.nlm.nih.gov/genomes/all/GCA/001/704/335/GCA_001704335.1_ASM170433v1	ftp://ftp.ncbi.nlm.nih.gov/genomes/all/GCF/001/704/335/GCF_001704335.1_ASM170433v1
Lactiplantibacillus plantarum	Bacteria;Terrabacteria group;Firmicutes	KP	SAMN04346869	PRJNA306257	GCA_001704315.1	Complete	3.69274	44.0786	chromosome:NZ_CP013749.1/CP013749.1; plasmid unnamed1:NZ_CP013750.1/CP013750.1; plasmid unnamed2:NZ_CP013751.1/CP013751.1; plasmid unnamed3:NZ_CP013752.1/CP013752.1		4	3367	2016-08-12T00:00:00Z	ftp://ftp.ncbi.nlm.nih.gov/genomes/all/GCA/001/704/315/GCA_001704315.1_ASM170431v1	ftp://ftp.ncbi.nlm.nih.gov/genomes/all/GCF/001/704/315/GCF_001704315.1_ASM170431v1
Lactiplantibacillus plantarum	Bacteria;Terrabacteria group;Firmicutes	BDGP2	SAMN07593867	PRJNA397225	GCA_002290185.1	Complete	3.58159	44.2489	chromosome:NZ_CP023174.1/CP023174.1; plasmid pLtBDGP2A:NZ_CP023175.1/CP023175.1; plasmid pLtBDGP2B:NZ_CP023176.1/CP023176.1; plasmid pLtBDGP2C:NZ_CP023177.1/CP023177.1; plasmid pLtBDGP2D:NZ_CP023178.1/CP023178.1		5	3245	2017-09-12T00:00:00Z	ftp://ftp.ncbi.nlm.nih.gov/genomes/all/GCA/002/290/185/GCA_002290185.1_ASM229018v1	ftp://ftp.ncbi.nlm.nih.gov/genomes/all/GCF/002/290/185/GCF_002290185.1_ASM229018v1
Lactiplantibacillus plantarum subsp. plantarum	Bacteria;Terrabacteria group;Firmicutes	LB1-2	SAMN08367724	PRJNA430233	GCA_002906875.1	Complete	3.54187	44.1075	chromosome:NZ_CP025991.1/CP025991.1; plasmid pLP2A:NZ_CP025992.1/CP025992.1; plasmid pLP2B:NZ_CP025993.1/CP025993.1; plasmid pLP2C:NZ_CP025994.1/CP025994.1		4	3227	2018-01-30T00:00:00Z	ftp://ftp.ncbi.nlm.nih.gov/genomes/all/GCA/002/906/875/GCA_002906875.1_ASM290687v1	ftp://ftp.ncbi.nlm.nih.gov/genomes/all/GCF/002/906/875/GCF_002906875.1_ASM290687v1
Lactiplantibacillus plantarum	Bacteria;Terrabacteria group;Firmicutes	NCU116	SAMN05162259	PRJNA322398	GCA_001672035.1	Complete	3.35469	44.4	chromosome:NZ_CP016071.1/CP016071.1		1	3023	2016-06-20T00:00:00Z	ftp://ftp.ncbi.nlm.nih.gov/genomes/all/GCA/001/672/035/GCA_001672035.1_ASM167203v1	ftp://ftp.ncbi.nlm.nih.gov/genomes/all/GCF/001/672/035/GCF_001672035.1_ASM167203v1
Lactiplantibacillus plantarum	Bacteria;Terrabacteria group;Firmicutes	BK-021	SAMN11650980	PRJNA542991	GCA_013487805.1	Complete	3.47003	44.3437	chromosome:NZ_CP044233.1/CP044233.1; plasmid unnamed1:NZ_CP044234.1/CP044234.1; plasmid unnamed2:NZ_CP044235.1/CP044235.1		3	3150	2020-07-23T00:00:00Z	ftp://ftp.ncbi.nlm.nih.gov/genomes/all/GCA/013/487/805/GCA_013487805.1_ASM1348780v1	ftp://ftp.ncbi.nlm.nih.gov/genomes/all/GCF/013/487/805/GCF_013487805.1_ASM1348780v1
Lactiplantibacillus plantarum	Bacteria;Terrabacteria group;Firmicutes	PC520	SAMN07760023	PRJNA413663	GCA_002576835.1	Complete	3.4529	44.3542	chromosome:NZ_CP023772.1/CP023772.1; plasmid p1:NZ_CP023773.1/CP023773.1; plasmid p2:NZ_CP023774.1/CP023774.1		3	3106	2017-10-18T00:00:00Z	ftp://ftp.ncbi.nlm.nih.gov/genomes/all/GCA/002/576/835/GCA_002576835.1_ASM257683v1	ftp://ftp.ncbi.nlm.nih.gov/genomes/all/GCF/002/576/835/GCF_002576835.1_ASM257683v1
Lactiplantibacillus plantarum	Bacteria;Terrabacteria group;Firmicutes	CNEI-KCA4	SAMN14941080	PRJNA633313	GCA_013155145.1	Complete	3.3276	44.3	chromosome:NZ_CP053571.1/CP053571.1		1	3010	2020-05-24T00:00:00Z	ftp://ftp.ncbi.nlm.nih.gov/genomes/all/GCA/013/155/145/GCA_013155145.1_ASM1315514v1	ftp://ftp.ncbi.nlm.nih.gov/genomes/all/GCF/013/155/145/GCF_013155145.1_ASM1315514v1
Lactiplantibacillus plantarum	Bacteria;Terrabacteria group;Firmicutes	TMW 1.1478	SAMN07236647	PRJNA390483	GCA_003345375.1	Complete	3.38717	44.3117	chromosome:NZ_CP021932.1/CP021932.1; plasmid pL11478-1:NZ_CP021933.1/CP021933.1		2	3076	2018-07-30T00:00:00Z	ftp://ftp.ncbi.nlm.nih.gov/genomes/all/GCA/003/345/375/GCA_003345375.1_ASM334537v1	ftp://ftp.ncbi.nlm.nih.gov/genomes/all/GCF/003/345/375/GCF_003345375.1_ASM334537v1
Lactiplantibacillus plantarum	Bacteria;Terrabacteria group;Firmicutes	dm	SAMN06855883	PRJNA384998	GCA_002220175.1	Complete	3.32568	44.5	chromosome:NZ_CP022373.1/CP022373.1		1	3000	2017-07-17T00:00:00Z	ftp://ftp.ncbi.nlm.nih.gov/genomes/all/GCA/002/220/175/GCA_002220175.1_ASM222017v1	ftp://ftp.ncbi.nlm.nih.gov/genomes/all/GCF/002/220/175/GCF_002220175.1_ASM222017v1
Lactiplantibacillus plantarum	Bacteria;Terrabacteria group;Firmicutes	8P-A3	SAMN13520994	PRJNA594549	GCA_009762745.1	Complete	3.33278	44.3781	chromosome:NZ_CP046726.1/CP046726.1; plasmid p8P-A3:NZ_CP046727.1/CP046727.1		2	2982	2019-12-18T00:00:00Z	ftp://ftp.ncbi.nlm.nih.gov/genomes/all/GCA/009/762/745/GCA_009762745.1_ASM976274v1	ftp://ftp.ncbi.nlm.nih.gov/genomes/all/GCF/009/762/745/GCF_009762745.1_ASM976274v1
Lactiplantibacillus plantarum	Bacteria;Terrabacteria group;Firmicutes	K259	SAMN08274873	PRJNA427842	GCA_002868775.1	Complete	3.37308	44.5042	chromosome:NZ_CP025590.1/CP025590.1; plasmid unnamed1:NZ_CP025591.1/CP025591.1		2	3029	2018-01-09T00:00:00Z	ftp://ftp.ncbi.nlm.nih.gov/genomes/all/GCA/002/868/775/GCA_002868775.1_ASM286877v1	ftp://ftp.ncbi.nlm.nih.gov/genomes/all/GCF/002/868/775/GCF_002868775.1_ASM286877v1
Lactiplantibacillus plantarum	Bacteria;Terrabacteria group;Firmicutes	10CH	SAMN06311425	PRJNA371738	GCA_002005385.2	Complete	3.31106	44.5	chromosome:NZ_CP023728.1/CP023728.1		1	2947	2017-10-10T00:00:00Z	ftp://ftp.ncbi.nlm.nih.gov/genomes/all/GCA/002/005/385/GCA_002005385.2_ASM200538v2	ftp://ftp.ncbi.nlm.nih.gov/genomes/all/GCF/002/005/385/GCF_002005385.2_ASM200538v2
Lactobacillus plantarum WCFS1	Bacteria;Terrabacteria group;Firmicutes	WCFS1	SAMEA3138345	PRJNA356	GCA_000203855.3	Complete	3.34862	44.4501	chromosome:NC_004567.2/AL935263.2; chromosome pWCFS101:NC_006375.1/CR377164.1; chromosome pWCFS102:NC_006376.1/CR377165.1; chromosome pWCFS103:NC_006377.1/CR377166.1		4	3014	2003-02-07T00:00:00Z	ftp://ftp.ncbi.nlm.nih.gov/genomes/all/GCA/000/203/855/GCA_000203855.3_ASM20385v3	ftp://ftp.ncbi.nlm.nih.gov/genomes/all/GCF/000/203/855/GCF_000203855.3_ASM20385v3
Lactiplantibacillus plantarum	Bacteria;Terrabacteria group;Firmicutes	SRCM103472	SAMN10754018	PRJNA515335	GCA_004103495.1	Complete	3.3018	44.5	chromosome:NZ_CP035223.1/CP035223.1		1	2959	2019-01-23T00:00:00Z	ftp://ftp.ncbi.nlm.nih.gov/genomes/all/GCA/004/103/495/GCA_004103495.1_ASM410349v1	ftp://ftp.ncbi.nlm.nih.gov/genomes/all/GCF/004/103/495/GCF_004103495.1_ASM410349v1
Lactiplantibacillus plantarum	Bacteria;Terrabacteria group;Firmicutes	SRCM103473	SAMN10754056	PRJNA515338	GCA_004103515.1	Complete	3.31667	44.4663	chromosome:NZ_CP035224.1/CP035224.1; plasmid unnamed1:NZ_CP035225.1/CP035225.1		2	2950	2019-01-23T00:00:00Z	ftp://ftp.ncbi.nlm.nih.gov/genomes/all/GCA/004/103/515/GCA_004103515.1_ASM410351v1	ftp://ftp.ncbi.nlm.nih.gov/genomes/all/GCF/004/103/515/GCF_004103515.1_ASM410351v1
Lactiplantibacillus plantarum	Bacteria;Terrabacteria group;Firmicutes	202195	SAMN11618740	PRJNA542320	GCA_010586945.1	Complete	3.35643	44.324	chromosome:NZ_CP040858.1/CP040858.1; plasmid unnamed:NZ_CP040857.1/CP040857.1		2	3012	2020-02-14T00:00:00Z	ftp://ftp.ncbi.nlm.nih.gov/genomes/all/GCA/010/586/945/GCA_010586945.1_ASM1058694v1	ftp://ftp.ncbi.nlm.nih.gov/genomes/all/GCF/010/586/945/GCF_010586945.1_ASM1058694v1
Lactiplantibacillus plantarum	Bacteria;Terrabacteria group;Firmicutes	KC28	SAMN08512091	PRJNA433601	GCA_002948215.1	Complete	3.29185	44.5	chromosome:NZ_CP026743.1/CP026743.1		1	2978	2018-02-19T00:00:00Z	ftp://ftp.ncbi.nlm.nih.gov/genomes/all/GCA/002/948/215/GCA_002948215.1_ASM294821v1	ftp://ftp.ncbi.nlm.nih.gov/genomes/all/GCF/002/948/215/GCF_002948215.1_ASM294821v1
Lactiplantibacillus plantarum	Bacteria;Terrabacteria group;Firmicutes	LP2	SAMN06756312	PRJNA382868	GCA_002109425.1	Complete	3.28462	44.5	chromosome:NZ_CP020816.1/CP020816.1		1	2948	2017-04-25T00:00:00Z	ftp://ftp.ncbi.nlm.nih.gov/genomes/all/GCA/002/109/425/GCA_002109425.1_ASM210942v1	ftp://ftp.ncbi.nlm.nih.gov/genomes/all/GCF/002/109/425/GCF_002109425.1_ASM210942v1
Lactiplantibacillus plantarum	Bacteria;Terrabacteria group;Firmicutes	B21	SAMN03278695	PRJNA271910	GCA_000931425.2	Complete	3.31067	44.4498	chromosome:NZ_CP010528.1/CP010528.1; plasmid pB21AG01:NZ_CP025732.1/CP025732.1; plasmid pB21AG02:NZ_CP025733.1/CP025733.1		3	2964	2015-02-23T00:00:00Z	ftp://ftp.ncbi.nlm.nih.gov/genomes/all/GCA/000/931/425/GCA_000931425.2_ASM93142v2	ftp://ftp.ncbi.nlm.nih.gov/genomes/all/GCF/000/931/425/GCF_000931425.2_ASM93142v2
Lactiplantibacillus plantarum	Bacteria;Terrabacteria group;Firmicutes	SRCM103357	SAMN10742635	PRJNA515118	GCA_004101505.1	Complete	3.54324	44.2912	chromosome:NZ_CP035143.1/CP035143.1; plasmid unnamed1:NZ_CP035144.1/CP035144.1; plasmid unnamed2:NZ_CP035145.1/CP035145.1; plasmid unnamed3:NZ_CP035146.1/CP035146.1; plasmid unnamed4:NZ_CP035147.1/CP035147.1		5	3158	2019-01-22T00:00:00Z	ftp://ftp.ncbi.nlm.nih.gov/genomes/all/GCA/004/101/505/GCA_004101505.1_ASM410150v1	ftp://ftp.ncbi.nlm.nih.gov/genomes/all/GCF/004/101/505/GCF_004101505.1_ASM410150v1
Lactiplantibacillus plantarum	Bacteria;Terrabacteria group;Firmicutes	ZFM55	SAMN07305427	PRJNA392731	GCA_003589725.1	Complete	3.4123	44.3477	chromosome:NZ_CP032359.1/CP032359.1; plasmid unnamed1:NZ_CP032360.1/CP032360.1; plasmid unnamed2:NZ_CP032361.1/CP032361.1; plasmid unnamed3:NZ_CP032362.1/CP032362.1		4	3075	2018-09-23T00:00:00Z	ftp://ftp.ncbi.nlm.nih.gov/genomes/all/GCA/003/589/725/GCA_003589725.1_ASM358972v1	ftp://ftp.ncbi.nlm.nih.gov/genomes/all/GCF/003/589/725/GCF_003589725.1_ASM358972v1
Lactiplantibacillus plantarum	Bacteria;Terrabacteria group;Firmicutes	SN35N	SAMD00097254	PRJDB6423	GCA_003966855.1	Complete	3.41519	44.2633	chromosome:NZ_AP018405.1/AP018405.1; plasmid pSN35N-1:NZ_AP018406.1/AP018406.1; plasmid pSN35N-2:NZ_AP018407.1/AP018407.1; plasmid pSN35N-3:NZ_AP018408.1/AP018408.1; plasmid pSN35N-4:NZ_AP018409.1/AP018409.1		5	3077	2018-08-10T00:00:00Z	ftp://ftp.ncbi.nlm.nih.gov/genomes/all/GCA/003/966/855/GCA_003966855.1_ASM396685v1	ftp://ftp.ncbi.nlm.nih.gov/genomes/all/GCF/003/966/855/GCF_003966855.1_ASM396685v1
Lactiplantibacillus plantarum	Bacteria;Terrabacteria group;Firmicutes	Heal19	SAMN14600802	PRJNA625473	GCA_013367715.1	Complete	3.36673	44.4039	chromosome:NZ_CP055123.1/CP055123.1; plasmid unnamed1:NZ_CP055122.1/CP055122.1; plasmid unnamed2:NZ_CP055121.1/CP055121.1		3	3007	2020-06-23T00:00:00Z	ftp://ftp.ncbi.nlm.nih.gov/genomes/all/GCA/013/367/715/GCA_013367715.1_ASM1336771v1	ftp://ftp.ncbi.nlm.nih.gov/genomes/all/GCF/013/367/715/GCF_013367715.1_ASM1336771v1
Lactiplantibacillus plantarum	Bacteria;Terrabacteria group;Firmicutes	JBE245	SAMN04517536	PRJNA313247	GCA_001596095.1	Complete	3.26261	44.5	chromosome:NZ_CP014780.1/CP014780.1		1	2920	2016-03-22T00:00:00Z	ftp://ftp.ncbi.nlm.nih.gov/genomes/all/GCA/001/596/095/GCA_001596095.1_ASM159609v1	ftp://ftp.ncbi.nlm.nih.gov/genomes/all/GCF/001/596/095/GCF_001596095.1_ASM159609v1
Lactiplantibacillus plantarum	Bacteria;Terrabacteria group;Firmicutes	ZFM9	SAMN07303085	PRJNA392582	GCA_003627335.1	Complete	3.43401	44.2763	chromosome:NZ_CP032642.1/CP032642.1; plasmid unnamed1:NZ_CP032643.1/CP032643.1; plasmid unnamed2:NZ_CP032644.1/CP032644.1; plasmid unnamed3:NZ_CP032645.1/CP032645.1; plasmid unnamed4:NZ_CP032646.1/CP032646.1; plasmid unnamed5:NZ_CP032647.1/CP032647.1		6	3084	2018-10-08T00:00:00Z	ftp://ftp.ncbi.nlm.nih.gov/genomes/all/GCA/003/627/335/GCA_003627335.1_ASM362733v1	ftp://ftp.ncbi.nlm.nih.gov/genomes/all/GCF/003/627/335/GCF_003627335.1_ASM362733v1
Lactiplantibacillus plantarum	Bacteria;Terrabacteria group;Firmicutes	LZ95	SAMN03854682	PRJNA289547	GCA_001484005.1	Complete	3.32246	44.4873	chromosome:NZ_CP012122.1/CP012122.1; plasmid ZJ95p1:NZ_CP012123.1/CP012123.1; plasmid ZJ95p2:NZ_CP012124.1/CP012124.1		3	2969	2016-01-04T00:00:00Z	ftp://ftp.ncbi.nlm.nih.gov/genomes/all/GCA/001/484/005/GCA_001484005.1_ASM148400v1	ftp://ftp.ncbi.nlm.nih.gov/genomes/all/GCF/001/484/005/GCF_001484005.1_ASM148400v1
Lactiplantibacillus plantarum	Bacteria;Terrabacteria group;Firmicutes	LP3	SAMN05631073	PRJNA340346	GCA_002286275.1	Complete	3.32995	44.393	chromosome:NZ_CP017066.1/CP017066.1; plasmid pLB301:NZ_CP017067.1/CP017067.1; plasmid pLB302:NZ_CP017068.1/CP017068.1		3	2984	2017-09-05T00:00:00Z	ftp://ftp.ncbi.nlm.nih.gov/genomes/all/GCA/002/286/275/GCA_002286275.1_ASM228627v1	ftp://ftp.ncbi.nlm.nih.gov/genomes/all/GCF/002/286/275/GCF_002286275.1_ASM228627v1
Lactiplantibacillus plantarum	Bacteria;Terrabacteria group;Firmicutes	Y44	SAMN09487401	PRJNA477916	GCA_007833595.1	Complete	3.30672	44.5103	chromosome:NZ_CP030244.1/CP030244.1; plasmid pY44-1:NZ_CP030245.1/CP030245.1		2	2946	2019-08-05T00:00:00Z	ftp://ftp.ncbi.nlm.nih.gov/genomes/all/GCA/007/833/595/GCA_007833595.1_ASM783359v1	ftp://ftp.ncbi.nlm.nih.gov/genomes/all/GCF/007/833/595/GCF_007833595.1_ASM783359v1
Lactiplantibacillus plantarum	Bacteria;Terrabacteria group;Firmicutes	CAUH2	SAMN04549363	PRJNA315197	GCA_001617525.2	Complete	3.27461	44.5484	chromosome:NZ_CP015126.1/CP015126.1; plasmid pCAUH201:NZ_CP015127.2/CP015127.2; plasmid pCAUH202:NZ_CP015128.2/CP015128.2; plasmid pCAUH203:NZ_CP015129.2/CP015129.2		4	2939	2016-04-08T00:00:00Z	ftp://ftp.ncbi.nlm.nih.gov/genomes/all/GCA/001/617/525/GCA_001617525.2_ASM161752v2	ftp://ftp.ncbi.nlm.nih.gov/genomes/all/GCF/001/617/525/GCF_001617525.2_ASM161752v2
Lactobacillus plantarum subsp. plantarum ST-III	Bacteria;Terrabacteria group;Firmicutes	ST-III	SAMN02603896	PRJNA52949	GCA_000148815.2	Complete	3.30794	44.5045	chromosome:NC_014554.1/CP002222.1; plasmid pST-III:NC_014558.2/CP002223.2		2	2967	2010-10-01T00:00:00Z	ftp://ftp.ncbi.nlm.nih.gov/genomes/all/GCA/000/148/815/GCA_000148815.2_ASM14881v1	ftp://ftp.ncbi.nlm.nih.gov/genomes/all/GCF/000/148/815/GCF_000148815.2_ASM14881v1
Lactiplantibacillus plantarum	Bacteria;Terrabacteria group;Firmicutes	SRCM102022	SAMN07125944	PRJNA386760	GCA_002173655.1	Complete	3.33136	44.3988	chromosome:NZ_CP021501.1/CP021501.1; plasmid pPL2022-1:NZ_CP021502.1/CP021502.1; plasmid pPL2022-2:NZ_CP021503.1/CP021503.1; plasmid pPL2022-3:NZ_CP021504.1/CP021504.1		4	3011	2017-06-06T00:00:00Z	ftp://ftp.ncbi.nlm.nih.gov/genomes/all/GCA/002/173/655/GCA_002173655.1_ASM217365v1	ftp://ftp.ncbi.nlm.nih.gov/genomes/all/GCF/002/173/655/GCF_002173655.1_ASM217365v1
Lactiplantibacillus plantarum	Bacteria;Terrabacteria group;Firmicutes	CACC 558	SAMN13871866	PRJNA601672	GCA_010092485.1	Complete	3.3489	44.4298	chromosome:NZ_CP048022.1/CP048022.1; plasmid p1CACC558:NZ_CP048023.1/CP048023.1; plasmid p2CACC558:NZ_CP048024.1/CP048024.1		3	2988	2020-02-01T00:00:00Z	ftp://ftp.ncbi.nlm.nih.gov/genomes/all/GCA/010/092/485/GCA_010092485.1_ASM1009248v1	ftp://ftp.ncbi.nlm.nih.gov/genomes/all/GCF/010/092/485/GCF_010092485.1_ASM1009248v1
Lactiplantibacillus plantarum	Bacteria;Terrabacteria group;Firmicutes	SRCM102737	SAMN08707612	PRJNA438180	GCA_009913975.1	Complete	3.37789	44.4106	chromosome:NZ_CP028261.1/CP028261.1; plasmid unnamed1:NZ_CP028262.1/CP028262.1; plasmid unnamed2:NZ_CP028263.1/CP028263.1		3	3030	2020-01-22T00:00:00Z	ftp://ftp.ncbi.nlm.nih.gov/genomes/all/GCA/009/913/975/GCA_009913975.1_ASM991397v1	ftp://ftp.ncbi.nlm.nih.gov/genomes/all/GCF/009/913/975/GCF_009913975.1_ASM991397v1
Lactiplantibacillus plantarum	Bacteria;Terrabacteria group;Firmicutes	BLS41	SAMN06016049	PRJNA353584	GCA_002116955.1	Complete	3.47601	44.1467	chromosome:NZ_CP018209.1/CP018209.1; plasmid pLPBLS41_1:NZ_CP018210.1/CP018210.1; plasmid pLPBLS41_2:NZ_CP018211.1/CP018211.1; plasmid pLPBLS41_3:NZ_CP018212.1/CP018212.1; plasmid pLPBLS41_4:NZ_CP018213.1/CP018213.1; plasmid pLPBLS41_5:NZ_CP018214.1/CP018214.1		6	3134	2017-05-02T00:00:00Z	ftp://ftp.ncbi.nlm.nih.gov/genomes/all/GCA/002/116/955/GCA_002116955.1_ASM211695v1	ftp://ftp.ncbi.nlm.nih.gov/genomes/all/GCF/002/116/955/GCF_002116955.1_ASM211695v1
Lactiplantibacillus plantarum	Bacteria;Terrabacteria group;Firmicutes	RI-113	SAMN05717715	PRJNA343164	GCA_001990145.1	Complete	3.46299	44.3435	chromosome:NZ_CP017406.1/CP017406.1; plasmid pRI113_1:NZ_CP017407.1/CP017407.1; plasmid pRI113_2:NZ_CP017408.1/CP017408.1; plasmid pRI113_3:NZ_CP017409.1/CP017409.1; plasmid pRI113_4:NZ_CP017410.1/CP017410.1; plasmid pRI113_5:NZ_CP017411.1/CP017411.1; plasmid pRI113_6:NZ_CP017412.1/CP017412.1		7	3140	2017-02-07T00:00:00Z	ftp://ftp.ncbi.nlm.nih.gov/genomes/all/GCA/001/990/145/GCA_001990145.1_ASM199014v1	ftp://ftp.ncbi.nlm.nih.gov/genomes/all/GCF/001/990/145/GCF_001990145.1_ASM199014v1
Lactiplantibacillus plantarum	Bacteria;Terrabacteria group;Firmicutes	HC-2	SAMN13555603	PRJNA579442	GCA_013458335.1	Complete	3.3649	44.2618	chromosome:NZ_CP046935.1/CP046935.1; plasmid unnamed1:NZ_CP046936.1/CP046936.1; plasmid unnamed2:NZ_CP046937.1/CP046937.1		3	3039	2020-07-22T00:00:00Z	ftp://ftp.ncbi.nlm.nih.gov/genomes/all/GCA/013/458/335/GCA_013458335.1_ASM1345833v1	ftp://ftp.ncbi.nlm.nih.gov/genomes/all/GCF/013/458/335/GCF_013458335.1_ASM1345833v1
Lactiplantibacillus plantarum	Bacteria;Terrabacteria group;Firmicutes	IDCC3501	SAMN09858434	PRJNA486606	GCA_003428355.1	Complete	3.24265	44.5	chromosome:NZ_CP031702.1/CP031702.1		1	2913	2018-08-26T00:00:00Z	ftp://ftp.ncbi.nlm.nih.gov/genomes/all/GCA/003/428/355/GCA_003428355.1_ASM342835v1	ftp://ftp.ncbi.nlm.nih.gov/genomes/all/GCF/003/428/355/GCF_003428355.1_ASM342835v1
Lactiplantibacillus plantarum	Bacteria;Terrabacteria group;Firmicutes	KACC 92189	SAMN07661079	PRJNA407683	GCA_003692595.1	Complete	3.46029	44.3024	chromosome:NZ_CP024058.1/CP024058.1; plasmid unnamed1:NZ_CP024059.1/CP024059.1; plasmid unnamed2:NZ_CP024060.1/CP024060.1; plasmid unnamed3:NZ_CP024061.1/CP024061.1; plasmid unnamed4:NZ_CP024062.1/CP024062.1		5	3050	2018-10-29T00:00:00Z	ftp://ftp.ncbi.nlm.nih.gov/genomes/all/GCA/003/692/595/GCA_003692595.1_ASM369259v1	ftp://ftp.ncbi.nlm.nih.gov/genomes/all/GCF/003/692/595/GCF_003692595.1_ASM369259v1
Lactiplantibacillus plantarum	Bacteria;Terrabacteria group;Firmicutes	2020-05-02	SAMN02953961	PRJNA257680	GCA_001278015.1	Complete	3.23765	44.7	chromosome:NZ_CP009236.1/CP009236.1		1	2920	2015-09-02T00:00:00Z	ftp://ftp.ncbi.nlm.nih.gov/genomes/all/GCA/001/278/015/GCA_001278015.1_ASM127801v1	ftp://ftp.ncbi.nlm.nih.gov/genomes/all/GCF/001/278/015/GCF_001278015.1_ASM127801v1
Lactiplantibacillus plantarum	Bacteria;Terrabacteria group;Firmicutes	MF1298	SAMN04251328	PRJNA301506	GCA_001880185.2	Complete	3.57644	44.2166	chromosome:NZ_CP013149.1/CP013149.1; plasmid pMF1298-1:NZ_CP013150.1/CP013150.1; plasmid pMF1298-10:NZ_CP013166.2/CP013166.2; plasmid pMF1298-11:NZ_CP013162.2/CP013162.2; plasmid pMF1298-12:NZ_CP013167.2/CP013167.2; plasmid pMF1298-13:NZ_CP013168.2/CP013168.2; plasmid pMF1298-14:NZ_CP013170.2/CP013170.2; plasmid pMF1298-2:NZ_CP013151.1/CP013151.1; plasmid pMF1298-3:NZ_CP013153.2/CP013153.2; plasm…		15	3185	2016-11-17T00:00:00Z	ftp://ftp.ncbi.nlm.nih.gov/genomes/all/GCA/001/880/185/GCA_001880185.2_ASM188018v2	ftp://ftp.ncbi.nlm.nih.gov/genomes/all/GCF/001/880/185/GCF_001880185.2_ASM188018v2
Lactiplantibacillus plantarum	Bacteria;Terrabacteria group;Firmicutes	FBL-3a	SAMN10364449	PRJNA503525	GCA_003999275.1	Complete	3.23224	44.6	chromosome:NZ_CP034694.1/CP034694.1		1	2865	2019-01-08T00:00:00Z	ftp://ftp.ncbi.nlm.nih.gov/genomes/all/GCA/003/999/275/GCA_003999275.1_ASM399927v1	ftp://ftp.ncbi.nlm.nih.gov/genomes/all/GCF/003/999/275/GCF_003999275.1_ASM399927v1
Lactiplantibacillus plantarum	Bacteria;Terrabacteria group;Firmicutes	SK156	SAMN15616178	PRJNA648018	GCA_014041895.1	Complete	3.23138	44.6	chromosome:NZ_CP059473.1/CP059473.1		1	2899	2020-08-02T00:00:00Z	ftp://ftp.ncbi.nlm.nih.gov/genomes/all/GCA/014/041/895/GCA_014041895.1_ASM1404189v1	ftp://ftp.ncbi.nlm.nih.gov/genomes/all/GCF/014/041/895/GCF_014041895.1_ASM1404189v1
Lactiplantibacillus plantarum	Bacteria;Terrabacteria group;Firmicutes	LQ80	SAMN08939683	PRJNA445784	GCA_003097595.1	Complete	3.44762	44.3777	chromosome:NZ_CP028977.1/CP028977.1; plasmid pLQ801:NZ_CP028978.1/CP028978.1; plasmid pLQ802:NZ_CP028979.1/CP028979.1; plasmid pLQ803:NZ_CP028980.1/CP028980.1; plasmid pLQ804:NZ_CP028981.1/CP028981.1; plasmid pLQ805:NZ_CP028982.1/CP028982.1; plasmid pLQ806:NZ_CP028983.1/CP028983.1; plasmid pLQ807:NZ_CP028984.1/CP028984.1		8	3115	2018-05-08T00:00:00Z	ftp://ftp.ncbi.nlm.nih.gov/genomes/all/GCA/003/097/595/GCA_003097595.1_ASM309759v1	ftp://ftp.ncbi.nlm.nih.gov/genomes/all/GCF/003/097/595/GCF_003097595.1_ASM309759v1
Lactiplantibacillus plantarum	Bacteria;Terrabacteria group;Firmicutes	AMT74419	SAMN14750817	PRJNA628739	GCA_012974545.1	Complete	3.22719	44.6	chromosome:NZ_CP052869.1/CP052869.1		1	2895	2020-05-05T00:00:00Z	ftp://ftp.ncbi.nlm.nih.gov/genomes/all/GCA/012/974/545/GCA_012974545.1_ASM1297454v1	ftp://ftp.ncbi.nlm.nih.gov/genomes/all/GCF/012/974/545/GCF_012974545.1_ASM1297454v1
Lactiplantibacillus plantarum	Bacteria;Terrabacteria group;Firmicutes	SRCM101167	SAMN08707601	PRJNA438180	GCA_009914095.1	Complete	3.41078	44.3778	chromosome:NZ_CP028334.1/CP028334.1; plasmid unnamed1:NZ_CP028335.1/CP028335.1; plasmid unnamed2:NZ_CP028336.1/CP028336.1; plasmid unnamed3:NZ_CP028337.1/CP028337.1; plasmid unnamed4:NZ_CP028338.1/CP028338.1		5	3026	2020-01-22T00:00:00Z	ftp://ftp.ncbi.nlm.nih.gov/genomes/all/GCA/009/914/095/GCA_009914095.1_ASM991409v1	ftp://ftp.ncbi.nlm.nih.gov/genomes/all/GCF/009/914/095/GCF_009914095.1_ASM991409v1
Lactiplantibacillus plantarum	Bacteria;Terrabacteria group;Firmicutes	IRG1	SAMN08290306	PRJNA428424	GCA_004319665.1	Complete	3.37863	44.4128	chromosome:NZ_CP025690.1/CP025690.1; plasmid pIRG101:NZ_CP025691.1/CP025691.1; plasmid pIRG102:NZ_CP025692.1/CP025692.1; plasmid pIRG103:NZ_CP025693.1/CP025693.1; plasmid pIRG104:NZ_CP025694.1/CP025694.1; plasmid pIRG105:NZ_CP025695.1/CP025695.1		6	3026	2019-02-28T00:00:00Z	ftp://ftp.ncbi.nlm.nih.gov/genomes/all/GCA/004/319/665/GCA_004319665.1_ASM431966v1	ftp://ftp.ncbi.nlm.nih.gov/genomes/all/GCF/004/319/665/GCF_004319665.1_ASM431966v1
Lactiplantibacillus plantarum	Bacteria;Terrabacteria group;Firmicutes	SRCM100440	SAMN08707597	PRJNA438180	GCA_009913635.1	Complete	3.22364	44.6	chromosome:NZ_CP028220.1/CP028220.1		1	2885	2020-01-22T00:00:00Z	ftp://ftp.ncbi.nlm.nih.gov/genomes/all/GCA/009/913/635/GCA_009913635.1_ASM991363v1	ftp://ftp.ncbi.nlm.nih.gov/genomes/all/GCF/009/913/635/GCF_009913635.1_ASM991363v1
Lactiplantibacillus plantarum	Bacteria;Terrabacteria group;Firmicutes	SRCM100442	SAMN08707598	PRJNA438180	GCA_009913655.1	Complete	3.22364	44.6	chromosome:NZ_CP028221.1/CP028221.1		1	2895	2020-01-22T00:00:00Z	ftp://ftp.ncbi.nlm.nih.gov/genomes/all/GCA/009/913/655/GCA_009913655.1_ASM991365v1	ftp://ftp.ncbi.nlm.nih.gov/genomes/all/GCF/009/913/655/GCF_009913655.1_ASM991365v1
Lactiplantibacillus plantarum	Bacteria;Terrabacteria group;Firmicutes	SRCM100438	SAMN08707596	PRJNA438180	GCA_009913615.1	Complete	3.22364	44.6	chromosome:NZ_CP028219.1/CP028219.1		1	2885	2020-01-22T00:00:00Z	ftp://ftp.ncbi.nlm.nih.gov/genomes/all/GCA/009/913/615/GCA_009913615.1_ASM991361v1	ftp://ftp.ncbi.nlm.nih.gov/genomes/all/GCF/009/913/615/GCF_009913615.1_ASM991361v1
Lactiplantibacillus plantarum subsp. plantarum	Bacteria;Terrabacteria group;Firmicutes	SRCM100434	SAMN07167784	PRJNA388025	GCA_002174195.1	Complete	3.2236	44.6	chromosome:NZ_CP021528.1/CP021528.1		1	2883	2017-06-06T00:00:00Z	ftp://ftp.ncbi.nlm.nih.gov/genomes/all/GCA/002/174/195/GCA_002174195.1_ASM217419v1	ftp://ftp.ncbi.nlm.nih.gov/genomes/all/GCF/002/174/195/GCF_002174195.1_ASM217419v1
Lactiplantibacillus plantarum	Bacteria;Terrabacteria group;Firmicutes	TMW 1.1308	SAMN07236646	PRJNA390483	GCA_009619495.1	Complete	3.33353	44.5135	chromosome:NZ_CP021929.1/CP021929.1; plasmid pL11308-1:NZ_CP021931.1/CP021931.1; plasmid pL11308-2:NZ_CP021930.1/CP021930.1		3	2937	2019-11-07T00:00:00Z	ftp://ftp.ncbi.nlm.nih.gov/genomes/all/GCA/009/619/495/GCA_009619495.1_ASM961949v1	ftp://ftp.ncbi.nlm.nih.gov/genomes/all/GCF/009/619/495/GCF_009619495.1_ASM961949v1
Lactiplantibacillus plantarum	Bacteria;Terrabacteria group;Firmicutes	ATG-K8	SAMN10094466	PRJNA492154	GCA_003597615.1	Complete	3.27576	44.5118	chromosome:NZ_CP032466.1/CP032466.1; plasmid pK8:NZ_CP032467.1/CP032467.1		2	2927	2018-09-26T00:00:00Z	ftp://ftp.ncbi.nlm.nih.gov/genomes/all/GCA/003/597/615/GCA_003597615.1_ASM359761v1	ftp://ftp.ncbi.nlm.nih.gov/genomes/all/GCF/003/597/615/GCF_003597615.1_ASM359761v1
Lactiplantibacillus plantarum	Bacteria;Terrabacteria group;Firmicutes	BCC9546	SAMN12871419	PRJNA574875	GCA_014084065.1	Complete	3.32359	44.4181	chromosome:NZ_CP044500.1/CP044500.1; plasmid p01:NZ_CP044501.1/CP044501.1; plasmid p02:NZ_CP044502.1/CP044502.1; plasmid p03:NZ_CP044503.1/CP044503.1; plasmid p04:NZ_CP044504.1/CP044504.1; plasmid p05:NZ_CP044505.1/CP044505.1		6	2951	2020-08-06T00:00:00Z	ftp://ftp.ncbi.nlm.nih.gov/genomes/all/GCA/014/084/065/GCA_014084065.1_ASM1408406v1	ftp://ftp.ncbi.nlm.nih.gov/genomes/all/GCF/014/084/065/GCF_014084065.1_ASM1408406v1
Lactiplantibacillus plantarum	Bacteria;Terrabacteria group;Firmicutes	12_3	SAMN10720264	PRJNA513828	GCA_004028335.1	Complete	3.40361	44.3829	chromosome:NZ_CP035012.1/CP035012.1; plasmid pldA:NZ_CP035013.1/CP035013.1; plasmid pldB:NZ_CP035014.1/CP035014.1; plasmid pldC:NZ_CP035015.1/CP035015.1; plasmid pldD:NZ_CP035016.1/CP035016.1; plasmid pldE:NZ_CP035017.1/CP035017.1; plasmid pldF:NZ_CP035018.1/CP035018.1; plasmid pldG:NZ_CP035019.1/CP035019.1		8	3052	2019-01-17T00:00:00Z	ftp://ftp.ncbi.nlm.nih.gov/genomes/all/GCA/004/028/335/GCA_004028335.1_ASM402833v1	ftp://ftp.ncbi.nlm.nih.gov/genomes/all/GCF/004/028/335/GCF_004028335.1_ASM402833v1
Lactiplantibacillus plantarum	Bacteria;Terrabacteria group;Firmicutes	SRCM101518	SAMN08707605	PRJNA438180	GCA_009913855.1	Complete	3.41625	44.3145	chromosome:NZ_CP028241.1/CP028241.1; plasmid unnamed1:NZ_CP028242.1/CP028242.1; plasmid unnamed2:NZ_CP028243.1/CP028243.1; plasmid unnamed3:NZ_CP028244.1/CP028244.1; plasmid unnamed4:NZ_CP028245.1/CP028245.1; plasmid unnamed5:NZ_CP028246.1/CP028246.1		6	3084	2020-01-22T00:00:00Z	ftp://ftp.ncbi.nlm.nih.gov/genomes/all/GCA/009/913/855/GCA_009913855.1_ASM991385v1	ftp://ftp.ncbi.nlm.nih.gov/genomes/all/GCF/009/913/855/GCF_009913855.1_ASM991385v1
Lactiplantibacillus plantarum	Bacteria;Terrabacteria group;Firmicutes	ZFM4	SAMN07303049	PRJNA392545	GCA_003627355.1	Complete	3.30378	44.462	chromosome:NZ_CP032648.1/CP032648.1; plasmid unnamed1:NZ_CP032649.1/CP032649.1; plasmid unnamed2:NZ_CP032650.1/CP032650.1; plasmid unnamed3:NZ_CP032651.1/CP032651.1		4	2940	2018-10-08T00:00:00Z	ftp://ftp.ncbi.nlm.nih.gov/genomes/all/GCA/003/627/355/GCA_003627355.1_ASM362735v1	ftp://ftp.ncbi.nlm.nih.gov/genomes/all/GCF/003/627/355/GCF_003627355.1_ASM362735v1
Lactiplantibacillus plantarum	Bacteria;Terrabacteria group;Firmicutes	LZ206	SAMN05177792	PRJNA323381	GCA_001659745.1	Complete	3.26371	44.5024	chromosome:NZ_CP015966.1/CP015966.1; plasmid LZ206p1:NZ_CP015968.1/CP015968.1; plasmid LZ206p2:NZ_CP015967.1/CP015967.1; plasmid LZ206p3:NZ_CP015969.1/CP015969.1		4	2830	2016-06-08T00:00:00Z	ftp://ftp.ncbi.nlm.nih.gov/genomes/all/GCA/001/659/745/GCA_001659745.1_ASM165974v1	ftp://ftp.ncbi.nlm.nih.gov/genomes/all/GCF/001/659/745/GCF_001659745.1_ASM165974v1
Lactiplantibacillus plantarum	Bacteria;Terrabacteria group;Firmicutes	b-2	SAMN08624599	PRJNA436423	GCA_003352125.1	Complete	3.21127	44.6	chromosome:NZ_CP027349.1/CP027349.1		1	2850	2018-08-01T00:00:00Z	ftp://ftp.ncbi.nlm.nih.gov/genomes/all/GCA/003/352/125/GCA_003352125.1_ASM335212v1	ftp://ftp.ncbi.nlm.nih.gov/genomes/all/GCF/003/352/125/GCF_003352125.1_ASM335212v1
Lactiplantibacillus plantarum	Bacteria;Terrabacteria group;Firmicutes	CNEI-KCA5	SAMN15511455	PRJNA645633	GCA_013694305.1	Complete	3.20634	44.5	chromosome:NZ_CP059294.1/CP059294.1		1	2927	2020-07-26T00:00:00Z	ftp://ftp.ncbi.nlm.nih.gov/genomes/all/GCA/013/694/305/GCA_013694305.1_ASM1369430v1	ftp://ftp.ncbi.nlm.nih.gov/genomes/all/GCF/013/694/305/GCF_013694305.1_ASM1369430v1
Lactiplantibacillus plantarum	Bacteria;Terrabacteria group;Firmicutes	KCCP11226	SAMN13255693	PRJDB6743	GCA_009720585.1	Complete	3.3821	44.3867	chromosome:NZ_CP046262.1/CP046262.1; plasmid pKCCP11226_01:NZ_CP046263.1/CP046263.1; plasmid pKCCP11226_02:NZ_CP046264.1/CP046264.1; plasmid pKCCP11226_03:NZ_CP046265.1/CP046265.1		4	3046	2019-11-30T00:00:00Z	ftp://ftp.ncbi.nlm.nih.gov/genomes/all/GCA/009/720/585/GCA_009720585.1_ASM972058v1	ftp://ftp.ncbi.nlm.nih.gov/genomes/all/GCF/009/720/585/GCF_009720585.1_ASM972058v1
Lactiplantibacillus plantarum	Bacteria;Terrabacteria group;Firmicutes	ATG-K6	SAMN10094369	PRJNA492151	GCA_003597595.1	Complete	3.2625	44.5024	chromosome:NZ_CP032464.1/CP032464.1; plasmid pK6:NZ_CP032465.1/CP032465.1		2	2926	2018-09-26T00:00:00Z	ftp://ftp.ncbi.nlm.nih.gov/genomes/all/GCA/003/597/595/GCA_003597595.1_ASM359759v1	ftp://ftp.ncbi.nlm.nih.gov/genomes/all/GCF/003/597/595/GCF_003597595.1_ASM359759v1
Lactobacillus plantarum ZJ316	Bacteria;Terrabacteria group;Firmicutes	ZJ316	SAMN02604341	PRJNA186807	GCA_000338115.2	Complete	3.29976	44.4457	chromosome:NC_020229.1/CP004082.1; plasmid pLP-ZJ101:NC_021903.1/CP006247.1; plasmid pLP-ZJ102:NC_021904.1/CP006248.1; plasmid pLP-ZJ103:NC_021912.1/CP006249.1		4	2925	2013-02-06T00:00:00Z	ftp://ftp.ncbi.nlm.nih.gov/genomes/all/GCA/000/338/115/GCA_000338115.2_ASM33811v2	ftp://ftp.ncbi.nlm.nih.gov/genomes/all/GCF/000/338/115/GCF_000338115.2_ASM33811v2
Lactiplantibacillus plantarum	Bacteria;Terrabacteria group;Firmicutes	ATCC 8014	SAMN07837328	PRJNA415899	GCA_002749655.1	Complete	3.30947	44.4263	chromosome:NZ_CP024413.1/CP024413.1; plasmid pLP39:NZ_CP024415.1/CP024415.1; plasmid pLP49:NZ_CP024414.1/CP024414.1; plasmid pLP9039:NZ_CP024417.1/CP024417.1; plasmid pLP9042:NZ_CP024416.1/CP024416.1		5	2972	2017-11-03T00:00:00Z	ftp://ftp.ncbi.nlm.nih.gov/genomes/all/GCA/002/749/655/GCA_002749655.1_ASM274965v1	ftp://ftp.ncbi.nlm.nih.gov/genomes/all/GCF/002/749/655/GCF_002749655.1_ASM274965v1
Lactobacillus plantarum DOMLa	Bacteria;Terrabacteria group;Firmicutes	DOMLa	SAMN05771125	PRJNA191579	GCA_000604105.1	Complete	3.21011	44.6748	chromosome:NZ_CP004406.1/CP004406.1; plasmid plasmid100:NZ_CP004407.1/CP004407.1; plasmid plasmid200:NZ_CP004408.1/CP004408.1		3	2865	2014-03-28T00:00:00Z	ftp://ftp.ncbi.nlm.nih.gov/genomes/all/GCA/000/604/105/GCA_000604105.1_ASM60410v1	ftp://ftp.ncbi.nlm.nih.gov/genomes/all/GCF/000/604/105/GCF_000604105.1_ASM60410v1
Lactiplantibacillus plantarum	Bacteria;Terrabacteria group;Firmicutes	LM1004	SAMN08348227	PRJNA429501	GCA_002895245.1	Complete	3.19869	44.6	chromosome:NZ_CP025988.1/CP025988.1		1	2888	2018-01-22T00:00:00Z	ftp://ftp.ncbi.nlm.nih.gov/genomes/all/GCA/002/895/245/GCA_002895245.1_ASM289524v1	ftp://ftp.ncbi.nlm.nih.gov/genomes/all/GCF/002/895/245/GCF_002895245.1_ASM289524v1
Lactiplantibacillus plantarum subsp. plantarum	Bacteria;Terrabacteria group;Firmicutes	BNH17	SAMN11650212	PRJNA542983	GCA_005576935.1	Complete	3.38067	44.3009	chromosome:NZ_CP040374.1/CP040374.1; plasmid unnamed1:NZ_CP040375.1/CP040375.1; plasmid unnamed2:NZ_CP040376.1/CP040376.1; plasmid unnamed3:NZ_CP040377.1/CP040377.1		4	3072	2019-05-22T00:00:00Z	ftp://ftp.ncbi.nlm.nih.gov/genomes/all/GCA/005/576/935/GCA_005576935.1_ASM557693v1	ftp://ftp.ncbi.nlm.nih.gov/genomes/all/GCF/005/576/935/GCF_005576935.1_ASM557693v1
Lactiplantibacillus plantarum	Bacteria;Terrabacteria group;Firmicutes	ZS2058	SAMN03952027	PRJNA291681	GCA_001296095.1	Complete	3.19834	44.7	chromosome:NZ_CP012343.1/CP012343.1		1	2856	2015-09-22T00:00:00Z	ftp://ftp.ncbi.nlm.nih.gov/genomes/all/GCA/001/296/095/GCA_001296095.1_ASM129609v1	ftp://ftp.ncbi.nlm.nih.gov/genomes/all/GCF/001/296/095/GCF_001296095.1_ASM129609v1
Lactiplantibacillus plantarum	Bacteria;Terrabacteria group;Firmicutes	SRCM101105	SAMN08707600	PRJNA438180	GCA_009913695.1	Complete	3.34432	44.384	chromosome:NZ_CP028222.1/CP028222.1; plasmid unnamed1:NZ_CP028223.1/CP028223.1; plasmid unnamed2:NZ_CP028224.1/CP028224.1; plasmid unnamed3:NZ_CP028225.1/CP028225.1		4	2978	2020-01-22T00:00:00Z	ftp://ftp.ncbi.nlm.nih.gov/genomes/all/GCA/009/913/695/GCA_009913695.1_ASM991369v1	ftp://ftp.ncbi.nlm.nih.gov/genomes/all/GCF/009/913/695/GCF_009913695.1_ASM991369v1
Lactobacillus plantarum JDM1	Bacteria;Terrabacteria group;Firmicutes	JDM1	SAMN02603864	PRJNA32969	GCA_000023085.1	Complete	3.19776	44.7	chromosome:NC_012984.1/CP001617.1		1	2844	2009-07-17T00:00:00Z	ftp://ftp.ncbi.nlm.nih.gov/genomes/all/GCA/000/023/085/GCA_000023085.1_ASM2308v1	ftp://ftp.ncbi.nlm.nih.gov/genomes/all/GCF/000/023/085/GCF_000023085.1_ASM2308v1
Lactiplantibacillus plantarum	Bacteria;Terrabacteria group;Firmicutes	DR7	SAMN09721150	PRJNA483103	GCA_003586485.1	Complete	3.23062	44.5461	chromosome:NZ_CP031318.1/CP031318.1; plasmid unnamed1:NZ_CP031319.1/CP031319.1		2	2894	2018-09-21T00:00:00Z	ftp://ftp.ncbi.nlm.nih.gov/genomes/all/GCA/003/586/485/GCA_003586485.1_ASM358648v1	ftp://ftp.ncbi.nlm.nih.gov/genomes/all/GCF/003/586/485/GCF_003586485.1_ASM358648v1
Lactiplantibacillus plantarum	Bacteria;Terrabacteria group;Firmicutes	HAC01	SAMN09087848	PRJNA470532	GCA_003143915.1	Complete	3.2306	44.5461	chromosome:NZ_CP029349.1/CP029349.1; plasmid pLP-HAC01:NZ_CP029350.1/CP029350.1		2	2889	2018-05-20T00:00:00Z	ftp://ftp.ncbi.nlm.nih.gov/genomes/all/GCA/003/143/915/GCA_003143915.1_ASM314391v1	ftp://ftp.ncbi.nlm.nih.gov/genomes/all/GCF/003/143/915/GCF_003143915.1_ASM314391v1
Lactiplantibacillus plantarum	Bacteria;Terrabacteria group;Firmicutes	CLP0611	SAMN06240352	PRJNA369573	GCA_002024845.1	Complete	3.23075	44.5448	chromosome:NZ_CP019722.1/CP019722.1; plasmid pUnnamed:NZ_CP019723.1/CP019723.1		2	2887	2017-03-10T00:00:00Z	ftp://ftp.ncbi.nlm.nih.gov/genomes/all/GCA/002/024/845/GCA_002024845.1_ASM202484v1	ftp://ftp.ncbi.nlm.nih.gov/genomes/all/GCF/002/024/845/GCF_002024845.1_ASM202484v1
Lactiplantibacillus plantarum	Bacteria;Terrabacteria group;Firmicutes	LLY-606	SAMN07620857	PRJNA403768	GCA_006770505.1	Complete	3.25926	44.4747	chromosome:NZ_CP023306.1/CP023306.1; plasmid p.LLY60601:NZ_CP023307.1/CP023307.1		2	2922	2019-07-09T00:00:00Z	ftp://ftp.ncbi.nlm.nih.gov/genomes/all/GCA/006/770/505/GCA_006770505.1_ASM677050v1	ftp://ftp.ncbi.nlm.nih.gov/genomes/all/GCF/006/770/505/GCF_006770505.1_ASM677050v1
Lactiplantibacillus plantarum	Bacteria;Terrabacteria group;Firmicutes	SRCM100995	SAMN08707599	PRJNA438180	GCA_009913675.1	Complete	3.4783	44.2056	chromosome:NZ_CP028275.1/CP028275.1; plasmid unnamed1:NZ_CP028276.1/CP028276.1; plasmid unnamed2:NZ_CP028277.1/CP028277.1; plasmid unnamed3:NZ_CP028278.1/CP028278.1; plasmid unnamed4:NZ_CP028279.1/CP028279.1; plasmid unnamed5:NZ_CP028280.1/CP028280.1; plasmid unnamed6:NZ_CP028281.1/CP028281.1		7	3076	2020-01-22T00:00:00Z	ftp://ftp.ncbi.nlm.nih.gov/genomes/all/GCA/009/913/675/GCA_009913675.1_ASM991367v1	ftp://ftp.ncbi.nlm.nih.gov/genomes/all/GCF/009/913/675/GCF_009913675.1_ASM991367v1
Lactiplantibacillus plantarum	Bacteria;Terrabacteria group;Firmicutes	SRCM103311	SAMN10742279	PRJNA515108	GCA_004101325.1	Complete	3.44146	44.3118	chromosome:NZ_CP035131.1/CP035131.1; plasmid unnamed1:NZ_CP035132.1/CP035132.1; plasmid unnamed2:NZ_CP035133.1/CP035133.1; plasmid unnamed3:NZ_CP035134.1/CP035134.1; plasmid unnamed4:NZ_CP035135.1/CP035135.1		5	2998	2019-01-22T00:00:00Z	ftp://ftp.ncbi.nlm.nih.gov/genomes/all/GCA/004/101/325/GCA_004101325.1_ASM410132v1	ftp://ftp.ncbi.nlm.nih.gov/genomes/all/GCF/004/101/325/GCF_004101325.1_ASM410132v1
Lactiplantibacillus plantarum subsp. plantarum	Bacteria;Terrabacteria group;Firmicutes	G1	SAMN14979736	PRJNA634058	GCA_013256965.1	Complete	3.2302	44.5322	chromosome:NZ_CP053912.1/CP053912.1; plasmid p1:NZ_CP053913.1/CP053913.1; plasmid p2:NZ_CP053914.1/CP053914.1		3	2901	2020-06-03T00:00:00Z	ftp://ftp.ncbi.nlm.nih.gov/genomes/all/GCA/013/256/965/GCA_013256965.1_ASM1325696v1	ftp://ftp.ncbi.nlm.nih.gov/genomes/all/GCF/013/256/965/GCF_013256965.1_ASM1325696v1
Lactiplantibacillus plantarum	Bacteria;Terrabacteria group;Firmicutes	123-17	SAMN13526508	PRJNA594657	GCA_009759845.1	Complete	3.2386	44.5327	chromosome:NZ_CP046656.1/CP046656.1; plasmid p123-18.1:NZ_CP046657.1/CP046657.1; plasmid p123-18.2:NZ_CP046658.1/CP046658.1; plasmid p123-18.3:NZ_CP046659.1/CP046659.1; plasmid p123-18.4:NZ_CP046660.1/CP046660.1		5	2880	2019-12-17T00:00:00Z	ftp://ftp.ncbi.nlm.nih.gov/genomes/all/GCA/009/759/845/GCA_009759845.1_ASM975984v1	ftp://ftp.ncbi.nlm.nih.gov/genomes/all/GCF/009/759/845/GCF_009759845.1_ASM975984v1
Lactiplantibacillus plantarum	Bacteria;Terrabacteria group;Firmicutes	X7021	SAMN08166740	PRJNA422175	GCA_002943545.1	Complete	3.40705	44.3995	chromosome:NZ_CP025412.1/CP025412.1; plasmid unnamed1:NZ_CP025413.1/CP025413.1; plasmid unnamed2:NZ_CP025414.1/CP025414.1; plasmid unnamed3:NZ_CP025415.1/CP025415.1; plasmid unnamed4:NZ_CP025416.1/CP025416.1; plasmid unnamed5:NZ_CP025417.1/CP025417.1; plasmid unnamed6:NZ_CP025418.1/CP025418.1		7	2992	2017-12-23T00:00:00Z	ftp://ftp.ncbi.nlm.nih.gov/genomes/all/GCA/002/943/545/GCA_002943545.1_ASM294354v1	ftp://ftp.ncbi.nlm.nih.gov/genomes/all/GCF/002/943/545/GCF_002943545.1_ASM294354v1
Lactiplantibacillus plantarum	Bacteria;Terrabacteria group;Firmicutes	JBE490	SAMN06619691	PRJNA379754	GCA_002109405.1	Complete	3.19697	44.5727	chromosome:NZ_CP020861.1/CP020861.1; plasmid unnamed:NZ_CP020862.1/CP020862.1		2	2814	2017-04-25T00:00:00Z	ftp://ftp.ncbi.nlm.nih.gov/genomes/all/GCA/002/109/405/GCA_002109405.1_ASM210940v1	ftp://ftp.ncbi.nlm.nih.gov/genomes/all/GCF/002/109/405/GCF_002109405.1_ASM210940v1
Lactiplantibacillus plantarum	Bacteria;Terrabacteria group;Firmicutes	LPL-1	SAMN07248584	PRJNA390680	GCA_002205775.2	Complete	3.20057	44.5914	chromosome:NZ_CP021997.1/CP021997.1; plasmid pPLP-1:NZ_CP021998.2/CP021998.2		2	2858	2017-06-22T00:00:00Z	ftp://ftp.ncbi.nlm.nih.gov/genomes/all/GCA/002/205/775/GCA_002205775.2_ASM220577v2	ftp://ftp.ncbi.nlm.nih.gov/genomes/all/GCF/002/205/775/GCF_002205775.2_ASM220577v2
Lactiplantibacillus plantarum	Bacteria;Terrabacteria group;Firmicutes	EM	SAMN11053536	PRJNA525556	GCA_004337615.1	Complete	3.64937	44.1424	chromosome:NZ_CP037429.1/CP037429.1; plasmid pEM1:NZ_CP037430.1/CP037430.1; plasmid pEM10:NZ_CP037439.1/CP037439.1; plasmid pEM2:NZ_CP037431.1/CP037431.1; plasmid pEM3:NZ_CP037432.1/CP037432.1; plasmid pEM4:NZ_CP037433.1/CP037433.1; plasmid pEM5:NZ_CP037434.1/CP037434.1; plasmid pEM6:NZ_CP037435.1/CP037435.1; plasmid pEM7:NZ_CP037436.1/CP037436.1; plasmid pEM8:NZ_CP037437.1/CP037437.1; plasmid pE…		11	3225	2019-03-11T00:00:00Z	ftp://ftp.ncbi.nlm.nih.gov/genomes/all/GCA/004/337/615/GCA_004337615.1_ASM433761v1	ftp://ftp.ncbi.nlm.nih.gov/genomes/all/GCF/004/337/615/GCF_004337615.1_ASM433761v1
Lactiplantibacillus plantarum	Bacteria;Terrabacteria group;Firmicutes	SRCM103426	SAMN10743463	PRJNA515164	GCA_004101645.1	Complete	3.48069	44.2723	chromosome:NZ_CP035174.1/CP035174.1; plasmid unnamed1:NZ_CP035175.1/CP035175.1; plasmid unnamed2:NZ_CP035176.1/CP035176.1; plasmid unnamed3:NZ_CP035177.1/CP035177.1; plasmid unnamed4:NZ_CP035178.1/CP035178.1		5	3032	2019-01-22T00:00:00Z	ftp://ftp.ncbi.nlm.nih.gov/genomes/all/GCA/004/101/645/GCA_004101645.1_ASM410164v1	ftp://ftp.ncbi.nlm.nih.gov/genomes/all/GCF/004/101/645/GCF_004101645.1_ASM410164v1
Lactiplantibacillus plantarum	Bacteria;Terrabacteria group;Firmicutes	DSR_M2	SAMN07280659	PRJNA392823	GCA_003286955.1	Complete	3.25075	44.5895	chromosome:NZ_CP022294.1/CP022294.1; plasmid pDSRM201:NZ_CP022292.1/CP022292.1; plasmid pDSRM202:NZ_CP022293.1/CP022293.1		3	2917	2018-07-03T00:00:00Z	ftp://ftp.ncbi.nlm.nih.gov/genomes/all/GCA/003/286/955/GCA_003286955.1_ASM328695v1	ftp://ftp.ncbi.nlm.nih.gov/genomes/all/GCF/003/286/955/GCF_003286955.1_ASM328695v1
Lactiplantibacillus plantarum	Bacteria;Terrabacteria group;Firmicutes	LS/07	SAMN10717828	PRJNA513985	GCA_011304595.1	Complete	3.18233	44.7	chromosome:NZ_CP034997.1/CP034997.1		1	2803	2020-03-16T00:00:00Z	ftp://ftp.ncbi.nlm.nih.gov/genomes/all/GCA/011/304/595/GCA_011304595.1_ASM1130459v1	ftp://ftp.ncbi.nlm.nih.gov/genomes/all/GCF/011/304/595/GCF_011304595.1_ASM1130459v1
Lactiplantibacillus plantarum	Bacteria;Terrabacteria group;Firmicutes	pc-26	SAMN07620858	PRJNA403769	GCA_006770485.1	Complete	3.30336	44.5072	chromosome:NZ_CP023301.1/CP023301.1; plasmid p.pc-2601:NZ_CP023302.1/CP023302.1; plasmid p.pc-2602:NZ_CP023303.1/CP023303.1		3	2954	2019-07-09T00:00:00Z	ftp://ftp.ncbi.nlm.nih.gov/genomes/all/GCA/006/770/485/GCA_006770485.1_ASM677048v1	ftp://ftp.ncbi.nlm.nih.gov/genomes/all/GCF/006/770/485/GCF_006770485.1_ASM677048v1
Lactiplantibacillus plantarum	Bacteria;Terrabacteria group;Firmicutes	SRCM103300	SAMN10849470	PRJNA517971	GCA_004141875.1	Complete	3.38833	44.3079	chromosome:NZ_CP035566.1/CP035566.1; plasmid unnamed1:NZ_CP035567.1/CP035567.1; plasmid unnamed2:NZ_CP035568.1/CP035568.1; plasmid unnamed3:NZ_CP035569.1/CP035569.1; plasmid unnamed4:NZ_CP035570.1/CP035570.1		5	2982	2019-02-06T00:00:00Z	ftp://ftp.ncbi.nlm.nih.gov/genomes/all/GCA/004/141/875/GCA_004141875.1_ASM414187v1	ftp://ftp.ncbi.nlm.nih.gov/genomes/all/GCF/004/141/875/GCF_004141875.1_ASM414187v1
Lactiplantibacillus plantarum	Bacteria;Terrabacteria group;Firmicutes	K25	SAMN06560050	PRJNA378702	GCA_003020005.1	Complete	3.41215	44.4168	chromosome:NZ_CP020093.1/CP020093.1; plasmid unnamed1:NZ_CP020094.1/CP020094.1; plasmid unnamed2:NZ_CP020095.1/CP020095.1; plasmid unnamed3:NZ_CP020096.1/CP020096.1; plasmid unnamed4:NZ_CP020097.1/CP020097.1; plasmid unnamed5:NZ_CP020098.1/CP020098.1; plasmid unnamed6:NZ_CP020099.1/CP020099.1		7	2980	2018-03-27T00:00:00Z	ftp://ftp.ncbi.nlm.nih.gov/genomes/all/GCA/003/020/005/GCA_003020005.1_ASM302000v1	ftp://ftp.ncbi.nlm.nih.gov/genomes/all/GCF/003/020/005/GCF_003020005.1_ASM302000v1
Lactiplantibacillus plantarum	Bacteria;Terrabacteria group;Firmicutes	KC3	SAMN08274863	PRJNA427839	GCA_002868755.1	Complete	3.33001	44.594	chromosome:NZ_CP025586.1/CP025586.1; plasmid unnamed1:NZ_CP025587.1/CP025587.1; plasmid unnamed2:NZ_CP025588.1/CP025588.1; plasmid unnamed3:NZ_CP025589.1/CP025589.1		4	2954	2018-01-09T00:00:00Z	ftp://ftp.ncbi.nlm.nih.gov/genomes/all/GCA/002/868/755/GCA_002868755.1_ASM286875v1	ftp://ftp.ncbi.nlm.nih.gov/genomes/all/GCF/002/868/755/GCF_002868755.1_ASM286875v1
Lactiplantibacillus plantarum	Bacteria;Terrabacteria group;Firmicutes	TCI507	SAMN15080508	PRJNA636595	GCA_013305265.1	Complete	3.2645	44.5081	chromosome:NZ_CP054259.1/CP054259.1; plasmid unnamed1:NZ_CP054260.1/CP054260.1; plasmid unnamed2:NZ_CP054261.1/CP054261.1; plasmid unnamed3:NZ_CP054262.1/CP054262.1; plasmid unnamed4:NZ_CP054263.1/CP054263.1		5	2912	2020-06-09T00:00:00Z	ftp://ftp.ncbi.nlm.nih.gov/genomes/all/GCA/013/305/265/GCA_013305265.1_ASM1330526v1	ftp://ftp.ncbi.nlm.nih.gov/genomes/all/GCF/013/305/265/GCF_013305265.1_ASM1330526v1
Lactiplantibacillus plantarum	Bacteria;Terrabacteria group;Firmicutes	SRCM101222	SAMN08707603	PRJNA438180	GCA_009913835.1	Complete	3.35811	44.4287	chromosome:NZ_CP028229.1/CP028229.1; plasmid unnamed1:NZ_CP028230.1/CP028230.1; plasmid unnamed2:NZ_CP028231.1/CP028231.1; plasmid unnamed3:NZ_CP028232.1/CP028232.1; plasmid unnamed4:NZ_CP028233.1/CP028233.1; plasmid unnamed5:NZ_CP028234.1/CP028234.1		6	3026	2020-01-22T00:00:00Z	ftp://ftp.ncbi.nlm.nih.gov/genomes/all/GCA/009/913/835/GCA_009913835.1_ASM991383v1	ftp://ftp.ncbi.nlm.nih.gov/genomes/all/GCF/009/913/835/GCF_009913835.1_ASM991383v1
Lactiplantibacillus plantarum	Bacteria;Terrabacteria group;Firmicutes	LMT1-48	SAMN10417190	PRJNA505395	GCA_003813125.1	Complete	3.28104	44.5029	chromosome:NZ_CP033888.1/CP033888.1; plasmid p_1:NZ_CP033889.1/CP033889.1; plasmid p_2:NZ_CP033890.1/CP033890.1; plasmid p_3:NZ_CP033891.1/CP033891.1; plasmid p_4:NZ_CP033892.1/CP033892.1		5	2968	2018-11-21T00:00:00Z	ftp://ftp.ncbi.nlm.nih.gov/genomes/all/GCA/003/813/125/GCA_003813125.1_ASM381312v1	ftp://ftp.ncbi.nlm.nih.gov/genomes/all/GCF/003/813/125/GCF_003813125.1_ASM381312v1
Lactiplantibacillus plantarum	Bacteria;Terrabacteria group;Firmicutes	plantarum	SAMN06675000	PRJNA381357	GCA_003076435.1	Complete	3.16437	44.7	chromosome:NZ_CP021086.1/CP021086.1		1	2789	2018-05-01T00:00:00Z	ftp://ftp.ncbi.nlm.nih.gov/genomes/all/GCA/003/076/435/GCA_003076435.1_ASM307643v1	ftp://ftp.ncbi.nlm.nih.gov/genomes/all/GCF/003/076/435/GCF_003076435.1_ASM307643v1
Lactiplantibacillus plantarum	Bacteria;Terrabacteria group;Firmicutes	SRCM103361	SAMN10743316	PRJNA515145	GCA_004101545.1	Complete	3.2765	44.5489	chromosome:NZ_CP035150.1/CP035150.1; plasmid unnamed1:NZ_CP035148.1/CP035148.1; plasmid unnamed2:NZ_CP035149.1/CP035149.1		3	2928	2019-01-22T00:00:00Z	ftp://ftp.ncbi.nlm.nih.gov/genomes/all/GCA/004/101/545/GCA_004101545.1_ASM410154v1	ftp://ftp.ncbi.nlm.nih.gov/genomes/all/GCF/004/101/545/GCF_004101545.1_ASM410154v1
Lactiplantibacillus plantarum subsp. plantarum	Bacteria;Terrabacteria group;Firmicutes	CGMCC 1.557	SAMN03976562	PRJNA292463	GCA_001272315.2	Complete	3.27324	44.4271	chromosome:NZ_CP016270.1/CP016270.1; plasmid pLp1:NZ_CP016271.1/CP016271.1; plasmid pLp2:NZ_CP016272.1/CP016272.1		3	2916	2017-07-05T00:00:00Z	ftp://ftp.ncbi.nlm.nih.gov/genomes/all/GCA/001/272/315/GCA_001272315.2_ASM127231v2	ftp://ftp.ncbi.nlm.nih.gov/genomes/all/GCF/001/272/315/GCF_001272315.2_ASM127231v2
Lactiplantibacillus plantarum	Bacteria;Terrabacteria group;Firmicutes	TMW 1.25	SAMN05805044	PRJNA343197	GCA_002117245.1	Complete	3.3519	44.2989	chromosome:NZ_CP017354.1/CP017354.1; plasmid pL125-1:NZ_CP017355.1/CP017355.1; plasmid pL125-2:NZ_CP017356.1/CP017356.1; plasmid pL125-3:NZ_CP017357.1/CP017357.1; plasmid pL125-4:NZ_CP017358.1/CP017358.1; plasmid pL125-5:NZ_CP017359.1/CP017359.1; plasmid pL125-6:NZ_CP017360.1/CP017360.1; plasmid pL125-7:NZ_CP017361.1/CP017361.1; plasmid pL125-8:NZ_CP017362.1/CP017362.1		9	3013	2017-05-02T00:00:00Z	ftp://ftp.ncbi.nlm.nih.gov/genomes/all/GCA/002/117/245/GCA_002117245.1_ASM211724v1	ftp://ftp.ncbi.nlm.nih.gov/genomes/all/GCF/002/117/245/GCF_002117245.1_ASM211724v1
Lactiplantibacillus plantarum	Bacteria;Terrabacteria group;Firmicutes	WLPL04	SAMN04092618	PRJNA295891	GCA_001331925.2	Complete	3.14159	44.7	chromosome:NZ_CP023771.1/CP023771.1		1	2807	2017-10-10T00:00:00Z	ftp://ftp.ncbi.nlm.nih.gov/genomes/all/GCA/001/331/925/GCA_001331925.2_ASM133192v2	ftp://ftp.ncbi.nlm.nih.gov/genomes/all/GCF/001/331/925/GCF_001331925.2_ASM133192v2
Lactiplantibacillus plantarum	Bacteria;Terrabacteria group;Firmicutes	TMW 1.1623	SAMN05805047	PRJNA343197	GCA_002117305.1	Complete	3.33288	44.3665	chromosome:NZ_CP017379.1/CP017379.1; plasmid pL11623-1:NZ_CP017380.1/CP017380.1; plasmid pL11623-2:NZ_CP017381.1/CP017381.1; plasmid pL11623-3:NZ_CP017382.1/CP017382.1; plasmid pL11623-4:NZ_CP017383.1/CP017383.1		5	2975	2017-05-02T00:00:00Z	ftp://ftp.ncbi.nlm.nih.gov/genomes/all/GCA/002/117/305/GCA_002117305.1_ASM211730v1	ftp://ftp.ncbi.nlm.nih.gov/genomes/all/GCF/002/117/305/GCF_002117305.1_ASM211730v1
Lactiplantibacillus plantarum	Bacteria;Terrabacteria group;Firmicutes	TMW 1.708	SAMN05805046	PRJNA343197	GCA_002117285.1	Complete	3.24648	44.5488	chromosome:NZ_CP017374.1/CP017374.1; plasmid pL1708-1:NZ_CP017375.1/CP017375.1; plasmid pL1708-2:NZ_CP017376.1/CP017376.1; plasmid pL1708-3:NZ_CP017377.1/CP017377.1; plasmid pL1708-4:NZ_CP017378.1/CP017378.1		5	2871	2017-05-02T00:00:00Z	ftp://ftp.ncbi.nlm.nih.gov/genomes/all/GCA/002/117/285/GCA_002117285.1_ASM211728v1	ftp://ftp.ncbi.nlm.nih.gov/genomes/all/GCF/002/117/285/GCF_002117285.1_ASM211728v1
Lactiplantibacillus plantarum	Bacteria;Terrabacteria group;Firmicutes	LZ227	SAMN05162523	PRJNA322423	GCA_001660025.1	Complete	3.42529	44.3437	chromosome:NZ_CP015857.1/CP015857.1; plasmid LZ227p1:NZ_CP015858.1/CP015858.1; plasmid LZ227p2:NZ_CP015860.1/CP015860.1; plasmid LZ227p3:NZ_CP015861.1/CP015861.1; plasmid LZ227p4:NZ_CP015859.1/CP015859.1; plasmid LZ227p5:NZ_CP015862.1/CP015862.1		6	3029	2016-06-08T00:00:00Z	ftp://ftp.ncbi.nlm.nih.gov/genomes/all/GCA/001/660/025/GCA_001660025.1_ASM166002v1	ftp://ftp.ncbi.nlm.nih.gov/genomes/all/GCF/001/660/025/GCF_001660025.1_ASM166002v1
Lactiplantibacillus plantarum subsp. plantarum	Bacteria;Terrabacteria group;Firmicutes	nF1-FD	SAMN08158233	PRJNA421847	GCA_003952885.1	Complete	3.19568	44.6119	chromosome:NZ_CP025285.1/CP025285.1; plasmid pnF1FD01:NZ_CP025284.1/CP025284.1; plasmid pnF1FD02:NZ_CP025283.1/CP025283.1		3	2764	2018-12-18T00:00:00Z	ftp://ftp.ncbi.nlm.nih.gov/genomes/all/GCA/003/952/885/GCA_003952885.1_ASM395288v1	ftp://ftp.ncbi.nlm.nih.gov/genomes/all/GCF/003/952/885/GCF_003952885.1_ASM395288v1
Lactiplantibacillus plantarum	Bacteria;Terrabacteria group;Firmicutes	nF1	SAMN09602223	PRJNA479703	GCA_003325395.1	Complete	3.19199	44.6097	chromosome:NZ_CP030881.1/CP030881.1; plasmid unnamed1:NZ_CP030882.1/CP030882.1; plasmid unnamed2:NZ_CP030883.1/CP030883.1		3	2848	2018-07-17T00:00:00Z	ftp://ftp.ncbi.nlm.nih.gov/genomes/all/GCA/003/325/395/GCA_003325395.1_ASM332539v1	ftp://ftp.ncbi.nlm.nih.gov/genomes/all/GCF/003/325/395/GCF_003325395.1_ASM332539v1
Lactiplantibacillus plantarum	Bacteria;Terrabacteria group;Firmicutes	LY-78	SAMN04437173	PRJNA309633	GCA_001715615.1	Complete	3.12878	44.7686	chromosome:NZ_CP015308.1/CP015308.1; plasmid pLY7801:NZ_CP016631.1/CP016631.1		2	2771	2016-08-29T00:00:00Z	ftp://ftp.ncbi.nlm.nih.gov/genomes/all/GCA/001/715/615/GCA_001715615.1_ASM171561v1	ftp://ftp.ncbi.nlm.nih.gov/genomes/all/GCF/001/715/615/GCF_001715615.1_ASM171561v1
Lactiplantibacillus plantarum	Bacteria;Terrabacteria group;Firmicutes	SRCM103418	SAMN10743382	PRJNA515156	GCA_004101625.1	Complete	3.32071	44.3546	chromosome:NZ_CP035168.1/CP035168.1; plasmid unnamed1:NZ_CP035169.1/CP035169.1; plasmid unnamed2:NZ_CP035170.1/CP035170.1; plasmid unnamed3:NZ_CP035171.1/CP035171.1; plasmid unnamed4:NZ_CP035172.1/CP035172.1; plasmid unnamed5:NZ_CP035173.1/CP035173.1		6	2913	2019-01-22T00:00:00Z	ftp://ftp.ncbi.nlm.nih.gov/genomes/all/GCA/004/101/625/GCA_004101625.1_ASM410162v1	ftp://ftp.ncbi.nlm.nih.gov/genomes/all/GCF/004/101/625/GCF_004101625.1_ASM410162v1
Lactiplantibacillus plantarum	Bacteria;Terrabacteria group;Firmicutes	SRCM103303	SAMN10849471	PRJNA517972	GCA_004141895.1	Complete	3.30139	44.2539	chromosome:NZ_CP035571.1/CP035571.1; plasmid unnamed1:NZ_CP035572.1/CP035572.1; plasmid unnamed2:NZ_CP035573.1/CP035573.1; plasmid unnamed3:NZ_CP035574.1/CP035574.1; plasmid unnamed4:NZ_CP035575.1/CP035575.1		5	2934	2019-02-06T00:00:00Z	ftp://ftp.ncbi.nlm.nih.gov/genomes/all/GCA/004/141/895/GCA_004141895.1_ASM414189v1	ftp://ftp.ncbi.nlm.nih.gov/genomes/all/GCF/004/141/895/GCF_004141895.1_ASM414189v1
Lactiplantibacillus plantarum	Bacteria;Terrabacteria group;Firmicutes	SRCM103295	SAMN10743307	PRJNA515138	GCA_004087995.1	Complete	3.44831	44.3072	chromosome:NZ_CP035113.1/CP035113.1; plasmid unnamed1:NZ_CP035114.1/CP035114.1; plasmid unnamed2:NZ_CP035115.1/CP035115.1; plasmid unnamed3:NZ_CP035116.1/CP035116.1; plasmid unnamed4:NZ_CP035117.1/CP035117.1; plasmid unnamed5:NZ_CP035118.1/CP035118.1		6	3022	2019-01-21T00:00:00Z	ftp://ftp.ncbi.nlm.nih.gov/genomes/all/GCA/004/087/995/GCA_004087995.1_ASM408799v1	ftp://ftp.ncbi.nlm.nih.gov/genomes/all/GCF/004/087/995/GCF_004087995.1_ASM408799v1
Lactiplantibacillus plantarum	Bacteria;Terrabacteria group;Firmicutes	TMW 1.277	SAMN05805045	PRJNA343197	GCA_002117265.1	Complete	3.40013	44.222	chromosome:NZ_CP017363.1/CP017363.1; plasmid pL1277-1:NZ_CP017364.1/CP017364.1; plasmid pL1277-10:NZ_CP017369.1/CP017369.1; plasmid pL1277-2:NZ_CP017365.1/CP017365.1; plasmid pL1277-3:NZ_CP017366.1/CP017366.1; plasmid pL1277-4:NZ_CP017367.1/CP017367.1; plasmid pL1277-5:NZ_CP017368.1/CP017368.1; plasmid pL1277-6:NZ_CP017370.1/CP017370.1; plasmid pL1277-7:NZ_CP017371.1/CP017371.1; plasmid pL1277-8:…		11	3036	2017-05-02T00:00:00Z	ftp://ftp.ncbi.nlm.nih.gov/genomes/all/GCA/002/117/265/GCA_002117265.1_ASM211726v1	ftp://ftp.ncbi.nlm.nih.gov/genomes/all/GCF/002/117/265/GCF_002117265.1_ASM211726v1
Lactiplantibacillus plantarum	Bacteria;Terrabacteria group;Firmicutes	SRCM103297	SAMN10849468	PRJNA517969	GCA_004141755.1	Complete	3.32937	44.3842	chromosome:NZ_CP035556.1/CP035556.1; plasmid unnamed1:NZ_CP035557.1/CP035557.1; plasmid unnamed2:NZ_CP035558.1/CP035558.1; plasmid unnamed3:NZ_CP035559.1/CP035559.1; plasmid unnamed4:NZ_CP035560.1/CP035560.1; plasmid unnamed5:NZ_CP035561.1/CP035561.1; plasmid unnamed6:NZ_CP035562.1/CP035562.1		7	2935	2019-02-06T00:00:00Z	ftp://ftp.ncbi.nlm.nih.gov/genomes/all/GCA/004/141/755/GCA_004141755.1_ASM414175v1	ftp://ftp.ncbi.nlm.nih.gov/genomes/all/GCF/004/141/755/GCF_004141755.1_ASM414175v1
Lactiplantibacillus plantarum	Bacteria;Terrabacteria group;Firmicutes	C410L1	SAMN05966974	PRJNA352107	GCA_001874125.1	Complete	3.39278	44.4243	chromosome:NZ_CP017954.1/CP017954.1; plasmid unnamed1:NZ_CP017955.1/CP017955.1; plasmid unnamed2:NZ_CP017956.1/CP017956.1; plasmid unnamed3:NZ_CP017957.1/CP017957.1; plasmid unnamed4:NZ_CP017958.1/CP017958.1; plasmid unnamed5:NZ_CP017959.1/CP017959.1; plasmid unnamed6:NZ_CP017960.1/CP017960.1		7	3007	2016-11-10T00:00:00Z	ftp://ftp.ncbi.nlm.nih.gov/genomes/all/GCA/001/874/125/GCA_001874125.1_ASM187412v1	ftp://ftp.ncbi.nlm.nih.gov/genomes/all/GCF/001/874/125/GCF_001874125.1_ASM187412v1
Lactiplantibacillus plantarum	Bacteria;Terrabacteria group;Firmicutes	X7022	SAMN14069765	PRJNA605512	GCA_011022295.1	Complete	3.24383	44.5134	chromosome:NZ_CP048921.1/CP048921.1; plasmid unnamed1:NZ_CP048922.1/CP048922.1; plasmid unnamed2:NZ_CP048923.1/CP048923.1; plasmid unnamed3:NZ_CP048924.1/CP048924.1; plasmid unnamed4:NZ_CP048925.1/CP048925.1		5	2862	2020-02-26T00:00:00Z	ftp://ftp.ncbi.nlm.nih.gov/genomes/all/GCA/011/022/295/GCA_011022295.1_ASM1102229v1	ftp://ftp.ncbi.nlm.nih.gov/genomes/all/GCF/011/022/295/GCF_011022295.1_ASM1102229v1
Lactiplantibacillus plantarum	Bacteria;Terrabacteria group;Firmicutes	83-18	SAMN13526687	PRJNA594709	GCA_009759825.1	Complete	3.36382	44.391	chromosome:NZ_CP046669.1/CP046669.1; plasmid p83-18.1:NZ_CP046661.1/CP046661.1; plasmid p83-18.2:NZ_CP046662.1/CP046662.1; plasmid p83-18.3:NZ_CP046663.1/CP046663.1; plasmid p83-18.4:NZ_CP046664.1/CP046664.1; plasmid p83-18.5:NZ_CP046665.1/CP046665.1; plasmid p83-18.6:NZ_CP046666.1/CP046666.1; plasmid p83-18.7:NZ_CP046667.1/CP046667.1; plasmid p83-18.8:NZ_CP046668.1/CP046668.1		9	2995	2019-12-17T00:00:00Z	ftp://ftp.ncbi.nlm.nih.gov/genomes/all/GCA/009/759/825/GCA_009759825.1_ASM975982v1	ftp://ftp.ncbi.nlm.nih.gov/genomes/all/GCF/009/759/825/GCF_009759825.1_ASM975982v1
Lactiplantibacillus plantarum	Bacteria;Terrabacteria group;Firmicutes	SRCM101511	SAMN08707604	PRJNA438180	GCA_009937825.1	Complete	3.27272	44.4051	chromosome:NZ_CP028235.1/CP028235.1; plasmid unnamed1:NZ_CP028236.1/CP028236.1; plasmid unnamed2:NZ_CP028237.1/CP028237.1; plasmid unnamed3:NZ_CP028238.1/CP028238.1; plasmid unnamed4:NZ_CP028239.1/CP028239.1; plasmid unnamed5:NZ_CP028240.1/CP028240.1		6	2907	2020-01-28T00:00:00Z	ftp://ftp.ncbi.nlm.nih.gov/genomes/all/GCA/009/937/825/GCA_009937825.1_ASM993782v1	ftp://ftp.ncbi.nlm.nih.gov/genomes/all/GCF/009/937/825/GCF_009937825.1_ASM993782v1
Lactiplantibacillus plantarum	Bacteria;Terrabacteria group;Firmicutes	HFC8	SAMN04038608	PRJNA295007	GCA_001302645.1	Complete	3.40571	44.3323	chromosome:NZ_CP012650.1/CP012650.1; plasmid pMK01:NZ_CP012657.1/CP012657.1; plasmid pMK02:NZ_CP012655.1/CP012655.1; plasmid pMK03:NZ_CP012651.1/CP012651.1; plasmid pMK04:NZ_CP012652.1/CP012652.1; plasmid pMK05:NZ_CP012659.1/CP012659.1; plasmid pMK06:NZ_CP012660.1/CP012660.1; plasmid pMK07:NZ_CP012653.1/CP012653.1; plasmid pMK08:NZ_CP012656.1/CP012656.1; plasmid pMK09:NZ_CP012658.1/CP012658.1; pl…		11	3011	2015-09-29T00:00:00Z	ftp://ftp.ncbi.nlm.nih.gov/genomes/all/GCA/001/302/645/GCA_001302645.1_ASM130264v1	ftp://ftp.ncbi.nlm.nih.gov/genomes/all/GCF/001/302/645/GCF_001302645.1_ASM130264v1
Lactobacillus plantarum 16	Bacteria;Terrabacteria group;Firmicutes	16	SAMN02604115	PRJNA198762	GCA_000412205.1	Complete	3.36102	44.3093	chromosome:NC_021514.1/CP006033.1; plasmid Lp16A:NC_021515.1/CP006034.1; plasmid Lp16B:NC_021525.1/CP006035.1; plasmid Lp16C:NC_021516.1/CP006036.1; plasmid Lp16D:NC_021526.1/CP006037.1; plasmid Lp16E:NC_021517.1/CP006038.1; plasmid Lp16F:NC_021518.1/CP006039.1; plasmid Lp16G:NC_021527.1/CP006040.1; plasmid Lp16H:NC_021519.1/CP006041.1; plasmid Lp16I:NC_021528.1/CP006042.1; plasmid Lp16L:NC_02152…		11	2999	2013-06-18T00:00:00Z	ftp://ftp.ncbi.nlm.nih.gov/genomes/all/GCA/000/412/205/GCA_000412205.1_ASM41220v1	ftp://ftp.ncbi.nlm.nih.gov/genomes/all/GCF/000/412/205/GCF_000412205.1_ASM41220v1
Lactiplantibacillus plantarum	Bacteria;Terrabacteria group;Firmicutes	GB-LP1	SAMN06622701	PRJNA379903	GCA_002220815.1	Complete	3.04039	44.9	chromosome:NZ_CP020564.1/CP020564.1		1	2658	2017-07-18T00:00:00Z	ftp://ftp.ncbi.nlm.nih.gov/genomes/all/GCA/002/220/815/GCA_002220815.1_ASM222081v1	ftp://ftp.ncbi.nlm.nih.gov/genomes/all/GCF/002/220/815/GCF_002220815.1_ASM222081v1
Lactiplantibacillus plantarum	Bacteria;Terrabacteria group;Firmicutes	SPC-SNU 72-2	SAMN14478475	PRJNA615955	GCA_012109355.1	Complete	3.25367	44.4475	chromosome:NZ_CP050805.1/CP050805.1; plasmid pLBP443:NZ_CP050809.1/CP050809.1; plasmid pLBP458:NZ_CP050808.1/CP050808.1; plasmid pLBP511:NZ_CP050807.1/CP050807.1; plasmid pLBP752:NZ_CP050806.1/CP050806.1		5	2900	2020-04-07T00:00:00Z	ftp://ftp.ncbi.nlm.nih.gov/genomes/all/GCA/012/109/355/GCA_012109355.1_ASM1210935v1	ftp://ftp.ncbi.nlm.nih.gov/genomes/all/GCF/012/109/355/GCF_012109355.1_ASM1210935v1
Lactobacillus plantarum subsp. plantarum P-8	Bacteria;Terrabacteria group;Firmicutes	plantarum	SAMN02603936	PRJNA49145	GCA_000392485.2	Complete	3.24663	44.5541	chromosome:NC_021224.2/CP005942.2; plasmid LBPp1:NC_021233.2/CP005943.2; plasmid LBPp2:NC_021225.2/CP005944.2; plasmid LBPp3:NC_021226.2/CP005945.2; plasmid LBPp4:NC_021234.2/CP005946.2; plasmid LBPp5:NC_021227.2/CP005947.2; plasmid LBPp6:NC_021228.1/CP005948.1; plasmid LBPp7:NZ_CP010527.1/CP010527.1		8	2851	2013-05-14T00:00:00Z	ftp://ftp.ncbi.nlm.nih.gov/genomes/all/GCA/000/392/485/GCA_000392485.2_ASM39248v2	ftp://ftp.ncbi.nlm.nih.gov/genomes/all/GCF/000/392/485/GCF_000392485.3_ASM39248v2
Lactiplantibacillus plantarum	Bacteria;Terrabacteria group;Firmicutes	ATG-K2	SAMN10094318	PRJNA492149	GCA_003597635.1	Complete	3.1751	45.0837	chromosome:NZ_CP032460.1/CP032460.1; plasmid pK2-1:NZ_CP032461.1/CP032461.1; plasmid pK2-2:NZ_CP032462.1/CP032462.1; plasmid pK2-3:NZ_CP032463.1/CP032463.1		4	2797	2018-09-26T00:00:00Z	ftp://ftp.ncbi.nlm.nih.gov/genomes/all/GCA/003/597/635/GCA_003597635.1_ASM359763v1	ftp://ftp.ncbi.nlm.nih.gov/genomes/all/GCF/003/597/635/GCF_003597635.1_ASM359763v1
Lactiplantibacillus plantarum	Bacteria;Terrabacteria group;Firmicutes	NCIMB 700965	SAMN07672117	PRJNA407985	GCA_003611015.1	Complete	3.21629	44.5352	chromosome:NZ_CP023490.1/CP023490.1; plasmid unamed1:NZ_CP023491.1/CP023491.1; plasmid unamed2:NZ_CP023492.1/CP023492.1; plasmid unamed3:NZ_CP023493.1/CP023493.1; plasmid unamed4:NZ_CP023494.1/CP023494.1; plasmid unamed5:NZ_CP023495.1/CP023495.1		6	2781	2018-10-03T00:00:00Z	ftp://ftp.ncbi.nlm.nih.gov/genomes/all/GCA/003/611/015/GCA_003611015.1_ASM361101v1	ftp://ftp.ncbi.nlm.nih.gov/genomes/all/GCF/003/611/015/GCF_003611015.1_ASM361101v1
Lactiplantibacillus plantarum	Bacteria;Terrabacteria group;Firmicutes	NCIMB700965.EF.A	SAMN08432977	PRJNA407985	GCA_004328745.1	Complete	3.21713	44.5354	chromosome:NZ_CP026505.1/CP026505.1; plasmid punamed1:NZ_CP026506.1/CP026506.1; plasmid punamed2:NZ_CP026507.1/CP026507.1; plasmid punamed3:NZ_CP026508.1/CP026508.1; plasmid punamed4:NZ_CP026509.1/CP026509.1; plasmid punamed5:NZ_CP026510.1/CP026510.1		6	2762	2019-03-06T00:00:00Z	ftp://ftp.ncbi.nlm.nih.gov/genomes/all/GCA/004/328/745/GCA_004328745.1_ASM432874v1	ftp://ftp.ncbi.nlm.nih.gov/genomes/all/GCF/004/328/745/GCF_004328745.1_ASM432874v1
Lactiplantibacillus plantarum	Bacteria;Terrabacteria group;Firmicutes	SRCM101187	SAMN08707602	PRJNA438180	GCA_009913795.1	Complete	3.097	45.2092	chromosome:NZ_CP028226.1/CP028226.1; plasmid unnamed1:NZ_CP028227.1/CP028227.1; plasmid unnamed2:NZ_CP028228.1/CP028228.1		3	2758	2020-01-22T00:00:00Z	ftp://ftp.ncbi.nlm.nih.gov/genomes/all/GCA/009/913/795/GCA_009913795.1_ASM991379v1	ftp://ftp.ncbi.nlm.nih.gov/genomes/all/GCF/009/913/795/GCF_009913795.1_ASM991379v1
Lactiplantibacillus plantarum	Bacteria;Terrabacteria group;Firmicutes	YW11	SAMN10720278	PRJNA513828	GCA_004028295.1	Complete	3.2493	44.5625	chromosome:NZ_CP035031.1/CP035031.1; plasmid plsm_YW11_pA:NZ_CP035032.1/CP035032.1; plasmid plsm_YW11_pB:NZ_CP035027.1/CP035027.1; plasmid plsm_YW11_pC:NZ_CP035028.1/CP035028.1; plasmid plsm_YW11_pD:NZ_CP035029.1/CP035029.1; plasmid plsm_YW11_pE:NZ_CP035030.1/CP035030.1		6	2830	2019-01-17T00:00:00Z	ftp://ftp.ncbi.nlm.nih.gov/genomes/all/GCA/004/028/295/GCA_004028295.1_ASM402829v1	ftp://ftp.ncbi.nlm.nih.gov/genomes/all/GCF/004/028/295/GCF_004028295.1_ASM402829v1
Lactiplantibacillus plantarum	Bacteria;Terrabacteria group;Firmicutes	13_3	SAMN10720276	PRJNA513828	GCA_004028315.1	Complete	3.27368	44.5325	chromosome:NZ_CP035020.1/CP035020.1; plasmid plsm_LP12_3_pA:NZ_CP035021.1/CP035021.1; plasmid plsm_LP12_3_pB:NZ_CP035022.1/CP035022.1; plasmid plsm_LP12_3_pC:NZ_CP035023.1/CP035023.1; plasmid plsm_LP12_3_pD:NZ_CP035024.1/CP035024.1; plasmid plsm_LP12_3_pE:NZ_CP035025.1/CP035025.1; plasmid plsm_LP12_3_pF:NZ_CP035026.1/CP035026.1		7	2847	2019-01-17T00:00:00Z	ftp://ftp.ncbi.nlm.nih.gov/genomes/all/GCA/004/028/315/GCA_004028315.1_ASM402831v1	ftp://ftp.ncbi.nlm.nih.gov/genomes/all/GCF/004/028/315/GCF_004028315.1_ASM402831v1
Lactiplantibacillus plantarum	Bacteria;Terrabacteria group;Firmicutes	Zhang-LL	SAMN03734222	PRJNA284878	GCA_001581895.1	Complete	2.95222	44.9	chromosome:NZ_CP011769.1/CP011769.1		1	2599	2016-03-08T00:00:00Z	ftp://ftp.ncbi.nlm.nih.gov/genomes/all/GCA/001/581/895/GCA_001581895.1_ASM158189v1	ftp://ftp.ncbi.nlm.nih.gov/genomes/all/GCF/001/581/895/GCF_001581895.1_ASM158189v1
Lactiplantibacillus plantarum	Bacteria;Terrabacteria group;Firmicutes	Q7	SAMN06324064	PRJNA374486	GCA_003999605.1	Complete	2.98193	44.8366	chromosome:NZ_CP019712.1/CP019712.1; plasmid unnamed1:NZ_CP019713.1/CP019713.1; plasmid unnamed2:NZ_CP019714.1/CP019714.1; plasmid unnamed3:NZ_CP019715.1/CP019715.1; plasmid unnamed4:NZ_CP019716.1/CP019716.1		5	2648	2019-01-08T00:00:00Z	ftp://ftp.ncbi.nlm.nih.gov/genomes/all/GCA/003/999/605/GCA_003999605.1_ASM399960v1	ftp://ftp.ncbi.nlm.nih.gov/genomes/all/GCF/003/999/605/GCF_003999605.1_ASM399960v1
Lactiplantibacillus plantarum	Bacteria;Terrabacteria group;Firmicutes	SN13T	SAMD00177105	PRJDB8488	GCA_013394345.1	Complete	3.68508	46.2823	chromosome:AP019815.1; plasmid pSN13T-1:AP019816.1		2	3474	2020-06-24T23:04:00Z	ftp://ftp.ncbi.nlm.nih.gov/genomes/all/GCA/013/394/345/GCA_013394345.1_ASM1339434v1
Lactiplantibacillus plantarum subsp. plantarum	Bacteria;Terrabacteria group;Firmicutes	TS12	SAMN06046789	PRJNA354504	GCA_001908455.1	Complete	3.43363	44.2825	chromosome:CP018324.1; plasmid pLP12-1:CP018325.1; plasmid pLP12-2:CP018326.1; plasmid pLP12-3:CP018327.1; plasmid pLP12-4:CP018328.1; plasmid pLP12-5:CP018329.1; plasmid pLP12-6:CP018330.1		7	3005	2016-12-19T00:00:00Z	ftp://ftp.ncbi.nlm.nih.gov/genomes/all/GCA/001/908/455/GCA_001908455.1_ASM190845v1	ftp://ftp.ncbi.nlm.nih.gov/genomes/all/GCF/001/908/455/GCF_001908455.1_ASM190845v1
Lactiplantibacillus plantarum	Bacteria;Terrabacteria group;Firmicutes	SRCM103362	SAMN10743347	PRJNA515153	GCA_004101605.1	Complete	3.11817	44.6661	chromosome:CP035156.1; plasmid unnamed1:CP035157.1; plasmid unnamed2:CP035158.1; plasmid unnamed3:CP035159.1; plasmid unnamed4:CP035160.1		5	2711	2019-01-22T00:00:00Z	ftp://ftp.ncbi.nlm.nih.gov/genomes/all/GCA/004/101/605/GCA_004101605.1_ASM410160v1	ftp://ftp.ncbi.nlm.nih.gov/genomes/all/GCF/004/101/605/GCF_004101605.1_ASM410160v1
Lactiplantibacillus plantarum	Bacteria;Terrabacteria group;Firmicutes	KLDS1.0391	SAMN06227005	PRJNA361197	GCA_002028365.1	Complete	2.91091	44.6534	chromosome:CP019348.1; plasmid unnamed1:CP019349.1; plasmid unnamed2:CP019350.1; plasmid unnamed3:CP019351.1		4	2691	2017-03-15T00:00:00Z	ftp://ftp.ncbi.nlm.nih.gov/genomes/all/GCA/002/028/365/GCA_002028365.1_ASM202836v1
